# Supplementary material for: ISOWN: accurate somatic mutation identification in the absence of normal tissue controls
Source: Genome Med. 2017 Jun 29;9:59. doi: 10.1186/s13073-017-0446-9 (PMC5490163; doi:10.1186/s13073-017-0446-9)
Supplement: Supplementary file 3 — Table giving the ISOWN performance measures (F1-measure, Recall, False Positive Rate, Precision and Accuracy) calculated based on held-out independent sample set across six cancer datasets. (XLSX 125 kb) [file 13073_2017_446_MOESM3_ESM.xlsx]

## Sheet: INFO
Suppl. Table 2: Performance measures calculated based on held-out independent sample set across six cancer datasets. NBC (or Random Forest for ESO) and LADTree algorithms were chosen in the 10-fold cross-validation and used here. Classifiers were trained based on the gradually increasing number of samples (Samples In Training Set). Number of positive instances collected from the indicated number …

## Sheet: COAD
Samples In Training Set (COAD)	Positive instances in training set (COAD)	F1-measure (COAD)	Recall (COAD)	FPR (COAD)	Precision (COAD)	Accuracy (COAD)	Classifier (COAD)
2	1886	0.893265	0.927285	0.00510003	0.861652	0.992661	NBC
2	1886	0.882085	0.96811	0.00777372	0.8101	0.991428	LADTree
3	2118	0.900049	0.949425	0.00549078	0.855555	0.993016	NBC
3	2118	0.859447	0.967098	0.00970824	0.773361	0.989524	LADTree
4	3414	0.931193	0.955944	0.00333008	0.907691	0.995321	NBC
4	3414	0.911455	0.944312	0.00437723	0.880808	0.993923	LADTree
5	3146	0.928915	0.957012	0.00354471	0.902422	0.995149	NBC
5	3146	0.929543	0.967492	0.00391044	0.894459	0.995142	LADTree
6	812	0.921959	0.959119	0.00416164	0.887572	0.994622	NBC
6	812	0.908891	0.975696	0.00586806	0.850648	0.993521	LADTree
7	1334	0.919646	0.94847	0.00391236	0.892523	0.994511	NBC
7	1334	0.923334	0.977101	0.00477376	0.875176	0.994626	LADTree
8	2654	0.935677	0.947402	0.00266021	0.924239	0.995686	NBC
8	2654	0.941183	0.966424	0.00298745	0.917227	0.995999	LADTree
9	3750	0.941333	0.952151	0.00242634	0.930759	0.996069	NBC
9	3750	0.905452	0.980107	0.00633004	0.841365	0.993221	LADTree
10	4740	0.936175	0.95468	0.0029066	0.918374	0.995689	NBC
10	4740	0.937178	0.951055	0.00269101	0.9237	0.995777	LADTree
11	4020	0.943817	0.960046	0.00254665	0.928127	0.996214	NBC
11	4020	0.947592	0.956871	0.00214819	0.938492	0.996495	LADTree
12	8356	0.936668	0.912337	0.00122328	0.962332	0.995914	NBC
12	8356	0.942276	0.948723	0.00222519	0.935917	0.99615	LADTree
13	1912	0.93808	0.954764	0.00276801	0.921969	0.995825	NBC
13	1912	0.929469	0.977129	0.00429638	0.886241	0.995088	LADTree
14	5428	0.951888	0.953078	0.00169295	0.950701	0.996809	NBC
14	5428	0.944014	0.94729	0.00204328	0.940761	0.996279	LADTree
15	4774	0.949509	0.962181	0.00220979	0.937166	0.996611	NBC
15	4774	0.940783	0.971987	0.00323191	0.91152	0.995947	LADTree
16	9426	0.937315	0.929533	0.00184502	0.945229	0.995882	NBC
16	9426	0.947336	0.962069	0.00236474	0.933048	0.996457	LADTree
17	6412	0.948276	0.945492	0.001666	0.951077	0.996584	NBC
17	6412	0.936424	0.954539	0.00288254	0.918984	0.995707	LADTree
18	6628	0.951735	0.960439	0.00198169	0.943187	0.996774	NBC
18	6628	0.938032	0.977579	0.00365635	0.90156	0.995722	LADTree
19	10570	0.932092	0.944087	0.00279688	0.920399	0.995444	NBC
19	10570	0.94422	0.971678	0.00296242	0.918271	0.996198	LADTree
20	11954	0.945829	0.938468	0.00157457	0.953307	0.99644	NBC
20	11954	0.947823	0.969234	0.0026015	0.927337	0.996466	LADTree
21	6358	0.944916	0.961788	0.00253221	0.928626	0.996286	NBC
21	6358	0.932893	0.984097	0.00430504	0.886754	0.995311	LADTree
22	10414	0.949185	0.935517	0.00122231	0.963259	0.996683	NBC
22	10414	0.949861	0.962378	0.0021915	0.937666	0.996635	LADTree
23	10028	0.948326	0.963221	0.00233587	0.933885	0.996523	NBC
23	10028	0.951427	0.967239	0.0022608	0.936123	0.996729	LADTree
24	7836	0.950448	0.970611	0.00246002	0.931107	0.996648	NBC
24	7836	0.95225	0.973842	0.00244944	0.931595	0.996765	LADTree
25	14526	0.940734	0.953078	0.00250622	0.928706	0.996023	NBC
25	14526	0.956757	0.968531	0.00192105	0.945266	0.9971	LADTree
26	10558	0.957035	0.959737	0.00157264	0.954347	0.997146	NBC
26	10558	0.945974	0.949987	0.00200382	0.941994	0.996406	LADTree
27	10306	0.930803	0.938636	0.0026785	0.9231	0.995378	NBC
27	10306	0.948664	0.974572	0.00274202	0.924098	0.996507	LADTree
28	10322	0.95451	0.971004	0.00217706	0.938568	0.996935	NBC
28	10322	0.946451	0.978309	0.00304904	0.916603	0.996334	LADTree
29	5464	0.956565	0.962519	0.00171028	0.950685	0.997105	NBC
29	5464	0.951999	0.950381	0.00158323	0.953623	0.996826	LADTree
30	11642	0.958854	0.958894	0.00141095	0.958813	0.997274	NBC
30	11642	0.947907	0.95836	0.00218188	0.937679	0.996511	LADTree
31	9294	0.953358	0.951898	0.00154281	0.954822	0.996915	NBC
31	9294	0.957173	0.962659	0.00167178	0.951749	0.997147	LADTree
32	18262	0.944314	0.949116	0.00209141	0.93956	0.996293	NBC
32	18262	0.952072	0.971706	0.00238207	0.933215	0.99676	LADTree
33	11892	0.958229	0.958445	0.00143886	0.958014	0.997232	NBC
33	11892	0.950877	0.95423	0.00180941	0.947548	0.996735	LADTree
34	15464	0.94065	0.942514	0.00210488	0.938794	0.996061	NBC
34	15464	0.95309	0.969037	0.0022069	0.93766	0.996841	LADTree
35	15064	0.954712	0.954202	0.00153222	0.955222	0.997002	NBC
35	15064	0.950876	0.979236	0.00275453	0.924113	0.996649	LADTree
36	18212	0.940264	0.948189	0.00235223	0.932469	0.99601	NBC
36	18212	0.954139	0.972409	0.00225695	0.936543	0.996904	LADTree
37	16116	0.953611	0.942626	0.00117612	0.964856	0.996963	NBC
37	16116	0.957104	0.961676	0.00164002	0.952576	0.997145	LADTree
38	27088	0.953446	0.957826	0.00175936	0.949106	0.996902	NBC
38	27088	0.957254	0.969908	0.00193645	0.944925	0.997131	LADTree
39	14552	0.957463	0.960973	0.00158804	0.953977	0.997172	NBC
39	14552	0.960503	0.964429	0.00149854	0.956608	0.997373	LADTree
40	25226	0.954294	0.963839	0.00192394	0.944936	0.996942	NBC
40	25226	0.959218	0.972774	0.00190084	0.946034	0.99726	LADTree
41	16502	0.960741	0.959877	0.00131278	0.961607	0.997402	NBC
41	16502	0.947848	0.959512	0.00223	0.936463	0.996503	LADTree
42	24824	0.946828	0.941109	0.00160344	0.952618	0.996499	NBC
42	24824	0.956263	0.970611	0.00203462	0.942333	0.997059	LADTree
43	25434	0.948222	0.938524	0.00140518	0.958122	0.996605	NBC
43	25434	0.958715	0.966621	0.00170835	0.950937	0.997243	LADTree
44	26514	0.950631	0.950044	0.00166889	0.95122	0.996732	NBC
44	26514	0.958651	0.970273	0.00184887	0.947303	0.997228	LADTree
45	18654	0.957449	0.948948	0.0011405	0.966103	0.997206	NBC
45	18654	0.950212	0.957714	0.00198939	0.942826	0.996676	LADTree
46	24864	0.957466	0.946194	0.00103656	0.96901	0.997216	NBC
46	24864	0.95477	0.949566	0.00135417	0.960032	0.99702	LADTree
47	21856	0.948362	0.945604	0.00166408	0.951136	0.996589	NBC
47	21856	0.958671	0.972072	0.00191431	0.945635	0.997224	LADTree
48	27682	0.954545	0.95999	0.00176129	0.949162	0.996972	NBC
48	27682	0.958795	0.968588	0.00177572	0.949199	0.997243	LADTree
49	14914	0.960568	0.961648	0.00139074	0.959491	0.997385	NBC
49	14914	0.962765	0.972774	0.00164483	0.95296	0.997508	LADTree
50	25506	0.954831	0.956843	0.00162269	0.952827	0.997002	NBC
50	25506	0.961437	0.970892	0.00167081	0.952164	0.99742	LADTree
51	28060	0.950112	0.941249	0.00137342	0.959143	0.996726	NBC
51	28060	0.958954	0.970863	0.00184887	0.947334	0.997247	LADTree
52	26626	0.950369	0.945042	0.00149854	0.955757	0.996731	NBC
52	26626	0.957841	0.968391	0.00183732	0.947519	0.997177	LADTree
53	29702	0.950875	0.941671	0.00133492	0.96026	0.996777	NBC
53	29702	0.95771	0.968447	0.00184887	0.947209	0.997167	LADTree
54	28092	0.961582	0.960299	0.00126851	0.962869	0.997459	NBC
54	28092	0.961383	0.968082	0.00157072	0.954776	0.997424	LADTree
55	31036	0.952095	0.943722	0.00132529	0.960618	0.996855	NBC
55	31036	0.95642	0.977972	0.00229833	0.935798	0.997048	LADTree
56	26318	0.960018	0.9526	0.00109431	0.967552	0.997372	NBC
56	26318	0.953066	0.951111	0.00153415	0.955029	0.996897	LADTree
57	33654	0.953319	0.948189	0.00140614	0.958504	0.996924	NBC
57	33654	0.961085	0.968363	0.00160248	0.953916	0.997403	LADTree
58	33812	0.958021	0.953162	0.00125696	0.962929	0.997233	NBC
58	33812	0.96419	0.968728	0.00139363	0.959695	0.997617	LADTree
59	30852	0.956579	0.955101	0.00143213	0.958062	0.997128	NBC
59	30852	0.959275	0.971875	0.00186331	0.946997	0.997267	LADTree
60	29800	0.958233	0.96176	0.00156206	0.954732	0.997223	NBC
60	29800	0.963351	0.97047	0.00151779	0.956336	0.997554	LADTree
61	26088	0.956642	0.960271	0.00162077	0.953041	0.997117	NBC
61	26088	0.961956	0.972943	0.00170931	0.951214	0.997451	LADTree
62	28826	0.952505	0.946925	0.00141673	0.958151	0.996872	NBC
62	28826	0.95813	0.973757	0.00201633	0.942996	0.997181	LADTree
63	31808	0.95999	0.959653	0.00135802	0.960327	0.997351	NBC
63	31808	0.96333	0.970245	0.00151105	0.956512	0.997554	LADTree
64	21794	0.962725	0.965525	0.00138015	0.959942	0.997524	NBC
64	21794	0.965296	0.96752	0.00127044	0.963082	0.997696	LADTree
65	31666	0.960984	0.955719	0.00114147	0.966308	0.99743	NBC
65	31666	0.96434	0.971819	0.00149661	0.956976	0.99762	LADTree
66	32932	0.955106	0.94833	0.00128391	0.961979	0.997047	NBC
66	32932	0.954044	0.971172	0.00221749	0.937508	0.996901	LADTree
67	39286	0.958221	0.955663	0.00133588	0.960792	0.99724	NBC
67	39286	0.964478	0.969992	0.00141962	0.959026	0.997634	LADTree
68	34562	0.958377	0.956506	0.00135609	0.960256	0.997248	NBC
68	34562	0.964601	0.971201	0.00145523	0.958091	0.997639	LADTree
69	33648	0.958331	0.955073	0.00130605	0.961611	0.997249	NBC
69	33648	0.960866	0.97963	0.00203558	0.942808	0.997357	LADTree
70	35848	0.956582	0.950212	0.00124926	0.963038	0.997143	NBC
70	35848	0.964102	0.972296	0.00153126	0.956045	0.997602	LADTree
71	39376	0.95956	0.957686	0.00131567	0.961441	0.997326	NBC
71	39376	0.964907	0.969543	0.00137246	0.960315	0.997664	LADTree
72	38344	0.958487	0.955241	0.00130123	0.961754	0.997259	NBC
72	38344	0.96175	0.969627	0.00160152	0.954	0.997446	LADTree
73	30060	0.961836	0.956309	0.00110297	0.967427	0.997487	NBC
73	30060	0.949783	0.951757	0.00179497	0.947816	0.996667	LADTree
74	41108	0.960033	0.956337	0.00123194	0.963757	0.997363	NBC
74	41108	0.962328	0.96929	0.00154762	0.955464	0.997487	LADTree
75	37238	0.958057	0.952741	0.00123867	0.963433	0.997237	NBC
75	37238	0.964321	0.968222	0.00136572	0.96045	0.997627	LADTree
76	34084	0.958686	0.957124	0.00135706	0.960254	0.997268	NBC
76	34084	0.964207	0.971847	0.0015072	0.956686	0.99761	LADTree
77	37066	0.959729	0.958866	0.00134743	0.960593	0.997335	NBC
77	37066	0.956716	0.970667	0.00200382	0.94316	0.997091	LADTree
78	42356	0.960357	0.957349	0.00124637	0.963385	0.997382	NBC
78	42356	0.964088	0.970021	0.00144849	0.958228	0.997607	LADTree
79	31820	0.96119	0.963081	0.0013994	0.959307	0.997424	NBC
79	31820	0.960707	0.979602	0.00204617	0.942527	0.997346	LADTree
80	37482	0.958612	0.955663	0.00130797	0.96158	0.997267	NBC
80	37482	0.964109	0.971369	0.00149661	0.956957	0.997605	LADTree
81	33726	0.962042	0.957433	0.00112992	0.966695	0.997498	NBC
81	33726	0.957084	0.972493	0.00204521	0.942156	0.997111	LADTree
82	40160	0.960521	0.959091	0.00129931	0.961956	0.997389	NBC
82	40160	0.954972	0.972493	0.0021992	0.938071	0.996963	LADTree
83	33214	0.962272	0.958135	0.00113954	0.966445	0.997512	NBC
83	33214	0.963872	0.967745	0.00138015	0.96003	0.997597	LADTree
84	41698	0.960326	0.957574	0.00125696	0.963094	0.99738	NBC
84	41698	0.963995	0.970049	0.00145619	0.958017	0.9976	LADTree
85	40810	0.959422	0.954961	0.00122424	0.963925	0.997325	NBC
85	40810	0.964035	0.970049	0.0014533	0.958096	0.997603	LADTree
86	39650	0.96189	0.96339	0.00136091	0.960394	0.997472	NBC
86	39650	0.964088	0.970021	0.00144849	0.958228	0.997607	LADTree
87	43644	0.960968	0.958416	0.00124252	0.963533	0.997421	NBC
87	43644	0.965994	0.964148	0.00109719	0.967847	0.997752	LADTree
88	43034	0.960712	0.95777	0.00123675	0.963673	0.997406	NBC
88	43034	0.959629	0.967407	0.00167178	0.951974	0.997304	LADTree
89	39052	0.962831	0.957826	0.00108853	0.967888	0.997551	NBC
89	39052	0.966361	0.964542	0.00108564	0.968187	0.997776	LADTree
90	44014	0.9615	0.955017	0.00107891	0.968073	0.997467	NBC
90	44014	0.964881	0.96339	0.0011482	0.966376	0.997677	LADTree
91	44944	0.961664	0.95468	0.00105485	0.968752	0.997479	NBC
91	44944	0.958745	0.967351	0.00173337	0.95029	0.997243	LADTree
92	46138	0.961967	0.955466	0.00106255	0.968556	0.997498	NBC
92	46138	0.959397	0.966312	0.00164772	0.952581	0.997291	LADTree
93	45858	0.961599	0.954764	0.00106255	0.968534	0.997474	NBC
93	45858	0.966379	0.965497	0.00111933	0.967263	0.997775	LADTree
94	45148	0.962249	0.955747	0.00105292	0.968841	0.997516	NBC
94	45148	0.960023	0.967239	0.00163713	0.952915	0.997332	LADTree
95	45316	0.961459	0.953612	0.00102982	0.969437	0.997468	NBC
95	45316	0.959267	0.965413	0.00162365	0.9532	0.997285	LADTree
96	46640	0.962069	0.954932	0.0010356	0.969312	0.997506	NBC
96	46640	0.96671	0.965637	0.00110104	0.967786	0.997797	LADTree
97	46880	0.962127	0.955382	0.00104811	0.968967	0.997509	NBC
97	46880	0.960026	0.967295	0.00163905	0.952865	0.997332	LADTree
98	44940	0.960599	0.951814	0.00102405	0.969548	0.997414	NBC
98	44940	0.960039	0.967295	0.00163809	0.952891	0.997333	LADTree
99	46788	0.962005	0.955045	0.00104426	0.969067	0.997501	NBC
99	46788	0.959046	0.969178	0.00177957	0.949124	0.997259	LADTree
100	47134	0.962428	0.955438	0.00102886	0.969522	0.997529	NBC
100	47134	0.959046	0.969178	0.00177957	0.949124	0.997259	LADTree

## Sheet: UCEC
Samples In Training Set (UCEC)	Positive instances in training set (UCEC)	F1-measure (UCEC)	Recall (UCEC)	FPR (UCEC)	Precision (UCEC)	Accuracy (UCEC)	Classifier (UCEC)
2	2060	0.929443	0.88559	0.00142633	0.977864	0.991069	NBC
2	2060	0.969544	0.956518	0.00118182	0.982931	0.996008	LADTree
3	120	0.950638	0.977137	0.00559327	0.925539	0.99326	NBC
3	120	0.905041	0.902773	0.00656114	0.90732	0.987416	LADTree
4	3228	0.966417	0.969023	0.00258778	0.963825	0.995526	NBC
4	3228	0.970324	0.984774	0.00320246	0.956292	0.995999	LADTree
5	366	0.966461	0.975848	0.00310058	0.957253	0.995501	NBC
5	366	0.959795	0.965109	0.00327038	0.954539	0.994629	LADTree
6	1828	0.975838	0.98024	0.00204781	0.971476	0.996776	NBC
6	1828	0.971024	0.982101	0.00289682	0.960194	0.996107	LADTree
7	3880	0.968332	0.965443	0.00203423	0.971238	0.995805	NBC
7	3880	0.974269	0.971409	0.00161651	0.977146	0.996592	LADTree
8	388	0.971454	0.974607	0.00226855	0.968322	0.996195	NBC
8	388	0.961785	0.973032	0.00358282	0.950795	0.994864	LADTree
9	4862	0.970248	0.961959	0.00149086	0.978682	0.996081	NBC
9	4862	0.971322	0.965109	0.00157236	0.977614	0.996214	LADTree
10	4778	0.975533	0.977233	0.00186782	0.973839	0.996744	NBC
10	4778	0.978822	0.978378	0.00147388	0.979266	0.997188	LADTree
11	2258	0.978459	0.979953	0.00164368	0.976969	0.997134	NBC
11	2258	0.968846	0.973748	0.00258778	0.963994	0.99584	LADTree
12	730	0.978514	0.978187	0.00150444	0.978841	0.997147	NBC
12	730	0.9697	0.963104	0.00165727	0.976386	0.996002	LADTree
13	5654	0.977283	0.969166	0.00101202	0.985536	0.997007	NBC
13	5654	0.970916	0.964011	0.00154859	0.977921	0.996164	LADTree
14	1840	0.979743	0.977662	0.0012871	0.981833	0.997315	NBC
14	1840	0.970977	0.982053	0.00290021	0.960147	0.9961	LADTree
15	6110	0.979712	0.974989	0.00109352	0.984481	0.997318	NBC
15	6110	0.980307	0.983676	0.00165047	0.976961	0.997375	LADTree
16	4264	0.978584	0.975992	0.00133125	0.98119	0.997162	NBC
16	4264	0.980834	0.977042	0.00108334	0.984655	0.997464	LADTree
17	6092	0.977843	0.972125	0.00115126	0.983628	0.997074	NBC
17	6092	0.97762	0.984106	0.00207498	0.971219	0.997007	LADTree
18	1570	0.979406	0.979476	0.00147048	0.979336	0.997264	NBC
18	1570	0.977472	0.975419	0.00145011	0.979533	0.997013	LADTree
19	6840	0.978629	0.976994	0.00139917	0.980269	0.997166	NBC
19	6840	0.978645	0.988688	0.00226516	0.968804	0.997134	LADTree
20	6626	0.975086	0.966732	0.00114786	0.983586	0.996719	NBC
20	6626	0.977364	0.980956	0.00187801	0.973798	0.996982	LADTree
21	7200	0.980011	0.975801	0.0011105	0.984257	0.997356	NBC
21	7200	0.982328	0.984344	0.00140596	0.98032	0.997648	LADTree
22	1804	0.982252	0.98401	0.00139237	0.9805	0.997638	NBC
22	1804	0.979771	0.990597	0.00224138	0.969179	0.997283	LADTree
23	7692	0.979246	0.975132	0.00117163	0.983394	0.997254	NBC
23	7692	0.981775	0.982197	0.00132785	0.981353	0.997578	LADTree
24	7610	0.980233	0.976373	0.00112069	0.984124	0.997384	NBC
24	7610	0.982482	0.983772	0.00134143	0.981196	0.99767	LADTree
25	7694	0.980857	0.97456	0.000896553	0.987235	0.997473	NBC
25	7694	0.980823	0.978951	0.00122597	0.982703	0.997457	LADTree
26	7728	0.980755	0.975419	0.000974662	0.986151	0.997457	NBC
26	7728	0.976883	0.97623	0.00159614	0.977537	0.996931	LADTree
27	7746	0.980764	0.974655	0.00091693	0.98695	0.99746	NBC
27	7746	0.981033	0.977614	0.00109692	0.984475	0.997489	LADTree
28	2686	0.983464	0.977949	0.0007709	0.989042	0.997816	NBC
28	2686	0.978449	0.971935	0.00104937	0.985052	0.997156	LADTree
29	7898	0.979358	0.97265	0.000971266	0.98616	0.997277	NBC
29	7898	0.983329	0.982531	0.00112748	0.984128	0.997787	LADTree
30	4286	0.983905	0.980383	0.000886365	0.987453	0.997869	NBC
30	4286	0.983768	0.986445	0.00135162	0.981106	0.997838	LADTree
31	8914	0.980726	0.973891	0.000865989	0.987657	0.997457	NBC
31	8914	0.983814	0.983485	0.00112748	0.984143	0.99785	LADTree
32	7838	0.981946	0.97351	0.000662227	0.99053	0.997622	NBC
32	7838	0.982802	0.97919	0.000957682	0.98644	0.997724	LADTree
33	8124	0.983703	0.981003	0.000961078	0.986418	0.997841	NBC
33	8124	0.984767	0.987399	0.00127691	0.982149	0.997971	LADTree
34	7360	0.982109	0.974655	0.000723356	0.989677	0.997641	NBC
34	7360	0.979002	0.970264	0.000845613	0.987899	0.997235	LADTree
35	9590	0.982552	0.977042	0.000835425	0.988125	0.997695	NBC
35	9590	0.982943	0.980574	0.00103919	0.985324	0.997739	LADTree
36	9402	0.9827	0.977424	0.000842217	0.988034	0.997714	NBC
36	9402	0.983354	0.98549	0.00134143	0.981228	0.997784	LADTree
37	2442	0.985389	0.981815	0.000777692	0.98899	0.998066	NBC
37	2442	0.984454	0.983819	0.00105956	0.985089	0.997936	LADTree
38	9630	0.982428	0.97666	0.000825237	0.988264	0.997679	NBC
38	9630	0.980625	0.972364	0.000767504	0.989028	0.997448	LADTree
39	4746	0.983882	0.978951	0.000784484	0.988863	0.997869	NBC
39	4746	0.984587	0.983342	0.00100523	0.985836	0.997955	LADTree
40	9902	0.983411	0.977614	0.00075392	0.989277	0.997809	NBC
40	9902	0.981125	0.975037	0.000893157	0.987289	0.997508	LADTree
41	10292	0.983811	0.977471	0.000685999	0.990233	0.997863	NBC
41	10292	0.983007	0.978808	0.000899949	0.987242	0.997752	LADTree
42	10482	0.983542	0.978378	0.000791276	0.988761	0.997825	NBC
42	10482	0.983372	0.980908	0.00100183	0.985849	0.997797	LADTree
43	5518	0.983048	0.978474	0.000869385	0.987666	0.997758	NBC
43	5518	0.985564	0.988974	0.00127691	0.982177	0.998076	LADTree
44	7782	0.984782	0.979094	0.000665623	0.990536	0.99799	NBC
44	7782	0.984542	0.98191	0.000906741	0.987187	0.997952	LADTree
45	10874	0.98375	0.97666	0.000635059	0.990944	0.997857	NBC
45	10874	0.984274	0.984344	0.00112409	0.984203	0.997911	LADTree
46	11326	0.983343	0.976326	0.000669019	0.990461	0.997803	NBC
46	11326	0.985959	0.985347	0.000954286	0.986571	0.998136	LADTree
47	7690	0.98502	0.980765	0.00075392	0.989312	0.998018	NBC
47	7690	0.985578	0.98506	0.000988246	0.986096	0.998085	LADTree
48	11050	0.983063	0.976564	0.000726752	0.989649	0.997765	NBC
48	11050	0.983261	0.978474	0.000838821	0.988095	0.997787	LADTree
49	2884	0.98464	0.979142	0.000689395	0.990201	0.997971	NBC
49	2884	0.975289	0.958856	0.000529782	0.992294	0.996772	LADTree
50	11724	0.982687	0.975323	0.000689395	0.990163	0.997717	NBC
50	11724	0.985078	0.983103	0.00091693	0.987061	0.998022	LADTree
51	11672	0.983003	0.975801	0.000679207	0.990312	0.997758	NBC
51	11672	0.981838	0.980526	0.0011954	0.983154	0.99759	LADTree
52	11486	0.98372	0.97771	0.000716563	0.989804	0.99785	NBC
52	11486	0.98414	0.980335	0.000849009	0.987974	0.997901	LADTree
53	11716	0.983795	0.977996	0.000726752	0.989664	0.99786	NBC
53	11716	0.9851	0.986158	0.00113767	0.984045	0.998018	LADTree
54	12034	0.98267	0.974321	0.000618078	0.991163	0.997717	NBC
54	12034	0.984374	0.98024	0.000808256	0.988544	0.997933	LADTree
55	12272	0.983562	0.976755	0.000669019	0.990465	0.997831	NBC
55	12272	0.985513	0.982244	0.000791276	0.988805	0.998082	LADTree
56	12350	0.983837	0.976183	0.000587514	0.991612	0.997869	NBC
56	12350	0.985562	0.98234	0.000791276	0.988806	0.998088	LADTree
57	11904	0.984795	0.976851	0.000499217	0.992869	0.997996	NBC
57	11904	0.98466	0.980431	0.000781088	0.988927	0.997971	LADTree
58	12784	0.983417	0.975132	0.000570534	0.991844	0.997816	NBC
58	12784	0.984434	0.979524	0.000747128	0.989394	0.997942	LADTree
59	12746	0.983697	0.976326	0.000618078	0.991181	0.99785	NBC
59	12746	0.979442	0.981242	0.00159614	0.977649	0.997264	LADTree
60	11310	0.983969	0.975562	0.000522989	0.992522	0.997888	NBC
60	11310	0.982092	0.975037	0.00075392	0.989249	0.997638	LADTree
61	12584	0.983113	0.975323	0.000628267	0.991028	0.997774	NBC
61	12584	0.984982	0.981433	0.000808256	0.988558	0.998012	LADTree
62	13260	0.983782	0.975753	0.000563742	0.991945	0.997863	NBC
62	13260	0.985562	0.98234	0.000791276	0.988806	0.998088	LADTree
63	12614	0.985258	0.979333	0.000614682	0.991256	0.998053	NBC
63	12614	0.986274	0.984297	0.000832029	0.988259	0.99818	LADTree
64	13792	0.9843	0.977042	0.000584118	0.991667	0.99793	NBC
64	13792	0.986665	0.985347	0.000852405	0.987988	0.998231	LADTree
65	13388	0.984131	0.976803	0.00059091	0.991569	0.997907	NBC
65	13388	0.986128	0.983963	0.000828633	0.988302	0.998161	LADTree
66	8580	0.98589	0.980526	0.000611286	0.991314	0.998136	NBC
66	8580	0.986255	0.984631	0.000859197	0.987884	0.998177	LADTree
67	13830	0.983051	0.974464	0.00057393	0.99179	0.997768	NBC
67	13830	0.982274	0.982626	0.0012871	0.981923	0.997644	LADTree
68	13786	0.985644	0.979858	0.000597702	0.9915	0.998104	NBC
68	13786	0.985416	0.982053	0.000791276	0.988802	0.998069	LADTree
69	14118	0.983933	0.976278	0.000580722	0.991709	0.997882	NBC
69	14118	0.984327	0.98024	0.000815049	0.988449	0.997927	LADTree
70	14524	0.984449	0.977471	0.000594306	0.991527	0.997949	NBC
70	14524	0.986474	0.985108	0.000862593	0.987843	0.998206	LADTree
71	14504	0.984546	0.977614	0.00059091	0.991576	0.997961	NBC
71	14504	0.985594	0.984583	0.00095089	0.986608	0.998088	LADTree
72	14724	0.984986	0.978521	0.000594306	0.991536	0.998018	NBC
72	14724	0.986145	0.983533	0.000794672	0.988772	0.998164	LADTree
73	14654	0.983496	0.97561	0.000594306	0.991511	0.997825	NBC
73	14654	0.984825	0.980383	0.00075392	0.989307	0.997993	LADTree
74	14684	0.983994	0.975657	0.000526385	0.992474	0.997892	NBC
74	14684	0.986685	0.98506	0.000828633	0.988315	0.998234	LADTree
75	15034	0.984667	0.977805	0.000587514	0.991626	0.997977	NBC
75	15034	0.986637	0.984965	0.000828633	0.988314	0.998228	LADTree
76	15160	0.983614	0.97561	0.000577326	0.991752	0.997841	NBC
76	15160	0.984851	0.980574	0.000764108	0.989167	0.997996	LADTree
77	15484	0.983744	0.974846	0.000502613	0.992806	0.99786	NBC
77	15484	0.985609	0.98234	0.000784484	0.988901	0.998095	LADTree
78	15536	0.983931	0.976183	0.00057393	0.991804	0.997882	NBC
78	15536	0.986734	0.985204	0.000832029	0.98827	0.99824	LADTree
79	10908	0.984859	0.976421	0.000458465	0.993444	0.998006	NBC
79	10908	0.983114	0.976755	0.000733544	0.989555	0.997771	LADTree
80	15602	0.984138	0.975753	0.000512801	0.992668	0.997911	NBC
80	15602	0.986218	0.983676	0.000794672	0.988773	0.998174	LADTree
81	15846	0.983801	0.975467	0.00053997	0.99228	0.997866	NBC
81	15846	0.98651	0.984297	0.000798068	0.988733	0.998212	LADTree
82	15956	0.984094	0.975992	0.000536574	0.992332	0.997904	NBC
82	15956	0.986071	0.983247	0.000784484	0.988911	0.998155	LADTree
83	15912	0.984668	0.977853	0.00059091	0.991578	0.997977	NBC
83	15912	0.986613	0.984965	0.000832029	0.988267	0.998225	LADTree
84	16222	0.984441	0.976946	0.00055695	0.992051	0.997949	NBC
84	16222	0.984592	0.982101	0.000913534	0.987095	0.997958	LADTree
85	16182	0.985123	0.978187	0.000550158	0.992157	0.998037	NBC
85	16182	0.985627	0.98191	0.000750524	0.989371	0.998098	LADTree
86	16276	0.98388	0.975944	0.000563742	0.991947	0.997876	NBC
86	16276	0.986683	0.984917	0.000818445	0.988456	0.998234	LADTree
87	16738	0.984369	0.976898	0.000563742	0.991955	0.997939	NBC
87	16738	0.98659	0.985013	0.000838821	0.988173	0.998221	LADTree
88	16726	0.984555	0.976708	0.000522989	0.99253	0.997965	NBC
88	16726	0.985238	0.981146	0.000750524	0.989363	0.998047	LADTree
89	16820	0.984444	0.977185	0.00057393	0.991813	0.997949	NBC
89	16820	0.98444	0.981433	0.000886365	0.987466	0.997939	LADTree
90	16948	0.984823	0.978712	0.000631663	0.991011	0.997996	NBC
90	16948	0.985532	0.981862	0.000760712	0.989228	0.998085	LADTree
91	16930	0.984716	0.977901	0.000587514	0.991627	0.997984	NBC
91	16930	0.986218	0.983676	0.000794672	0.988773	0.998174	LADTree
92	17306	0.984734	0.977519	0.00055695	0.992056	0.997987	NBC
92	17306	0.982281	0.980335	0.0011173	0.984234	0.997651	LADTree
93	17480	0.984773	0.976994	0.000512801	0.992677	0.997993	NBC
93	17480	0.986635	0.984822	0.000818445	0.988455	0.998228	LADTree
94	17560	0.984655	0.977042	0.000533178	0.992389	0.997977	NBC
94	17560	0.985367	0.98191	0.00078788	0.988848	0.998063	LADTree
95	17652	0.985393	0.978855	0.000560346	0.992019	0.998072	NBC
95	17652	0.985409	0.981528	0.00075392	0.98932	0.998069	LADTree
96	17686	0.985308	0.977901	0.000502613	0.992828	0.998063	NBC
96	17686	0.985578	0.981815	0.000750524	0.98937	0.998091	LADTree
97	17786	0.984293	0.976564	0.000550158	0.992144	0.99793	NBC
97	17786	0.982644	0.983676	0.00131087	0.981615	0.997692	LADTree
98	18006	0.984606	0.976898	0.000529782	0.992436	0.997971	NBC
98	18006	0.984801	0.980335	0.00075392	0.989307	0.99799	LADTree
99	18118	0.984339	0.976469	0.000536574	0.992336	0.997936	NBC
99	18118	0.984679	0.980096	0.00075392	0.989304	0.997974	LADTree
100	18142	0.984489	0.976994	0.000553554	0.9921	0.997955	NBC
100	18142	0.985559	0.982149	0.000777692	0.988994	0.998088	LADTree

## Sheet: BRCA
Samples In Training Set (BRCA)	Positive instances in training set (BRCA)	F1-measure (BRCA)	Recall (BRCA)	FPR (BRCA)	Precision (BRCA)	Accuracy (BRCA)	Classifier (BRCA)
2	46	0.411226	0.958575	0.0130673	0.26176	0.986796	NBC
2	46	0.116573	0.954281	0.06969	0.0620779	0.930425	LADTree
3	10	0.400595	0.952766	0.0135532	0.253614	0.986285	NBC
3	10	0.456976	0.930285	0.0103495	0.302878	0.989365	LADTree
4	116	0.541482	0.957818	0.00763671	0.377426	0.992197	NBC
4	116	0.583584	0.930285	0.00608007	0.425141	0.993614	LADTree
5	92	0.510466	0.954787	0.00863296	0.348355	0.991191	NBC
5	92	0.591599	0.940894	0.00599338	0.431434	0.993751	LADTree
6	108	0.493865	0.9659	0.00940457	0.331743	0.990477	NBC
6	108	0.367007	0.962617	0.0158692	0.226724	0.984027	LADTree
7	62	0.694303	0.932811	0.0036456	0.552927	0.996049	NBC
7	62	0.735434	0.95807	0.00312916	0.596759	0.996684	LADTree
8	84	0.447858	0.961101	0.0112664	0.291951	0.988601	NBC
8	84	0.349532	0.942915	0.0166872	0.214528	0.983118	LADTree
9	776	0.49283	0.950493	0.00921655	0.332656	0.99059	NBC
9	776	0.507734	0.936853	0.00847547	0.34823	0.991262	LADTree
10	376	0.550199	0.961354	0.00741084	0.385379	0.992439	NBC
10	376	0.620034	0.96388	0.00553555	0.457006	0.994317	LADTree
11	746	0.549441	0.943167	0.00720207	0.387626	0.992559	NBC
11	746	0.640013	0.966406	0.00509236	0.478429	0.994771	LADTree
12	148	0.529602	0.970447	0.00818978	0.364171	0.991707	NBC
12	148	0.448755	0.969942	0.0113727	0.291904	0.988537	LADTree
13	232	0.706287	0.960596	0.00367124	0.558443	0.996157	NBC
13	232	0.714447	0.960596	0.00352107	0.568715	0.996306	LADTree
14	346	0.641341	0.961606	0.005013	0.481107	0.994826	NBC
14	346	0.696774	0.968426	0.00392152	0.544139	0.995945	LADTree
15	262	0.705696	0.957565	0.00365537	0.558732	0.996158	NBC
15	262	0.653086	0.959586	0.0047322	0.494984	0.995096	LADTree
16	398	0.733081	0.953524	0.0031316	0.595426	0.99666	NBC
16	398	0.678799	0.970447	0.00429634	0.52194	0.995582	LADTree
17	532	0.717576	0.948219	0.00335747	0.577183	0.99641	NBC
17	532	0.712174	0.955292	0.00351618	0.567697	0.996286	LADTree
18	1104	0.651498	0.958323	0.00475417	0.493496	0.995068	NBC
18	1104	0.678584	0.958828	0.00419134	0.525107	0.995631	LADTree
19	254	0.713749	0.959838	0.00352717	0.568097	0.996297	NBC
19	254	0.564451	0.966153	0.00704335	0.398687	0.992828	LADTree
20	562	0.735807	0.954281	0.00309131	0.598732	0.996704	NBC
20	562	0.672923	0.968932	0.00440255	0.515453	0.995469	LADTree
21	1004	0.6127	0.957818	0.00564909	0.45041	0.994175	NBC
21	1004	0.656428	0.960849	0.00467237	0.498493	0.995162	LADTree
22	424	0.714974	0.955797	0.00346979	0.571084	0.996334	NBC
22	424	0.744987	0.961859	0.00299852	0.607918	0.996832	LADTree
23	994	0.604887	0.962869	0.00590059	0.440949	0.993949	NBC
23	994	0.759316	0.970194	0.00282882	0.623741	0.997041	LADTree
24	484	0.766765	0.954534	0.00258708	0.640726	0.997207	NBC
24	484	0.711667	0.9707	0.00366025	0.56176	0.996216	LADTree
25	498	0.799958	0.952513	0.00207308	0.689523	0.997708	NBC
25	498	0.65883	0.948472	0.004499	0.504704	0.995275	LADTree
26	590	0.775896	0.954534	0.00244546	0.65358	0.997348	NBC
26	590	0.788414	0.969437	0.00236732	0.664359	0.997497	LADTree
27	398	0.749109	0.955544	0.00287887	0.616023	0.996921	NBC
27	398	0.771739	0.968426	0.00261638	0.641459	0.997244	LADTree
28	656	0.773612	0.953776	0.00247476	0.650698	0.997315	NBC
28	656	0.747077	0.968426	0.00301684	0.608089	0.996846	LADTree
29	1012	0.658611	0.956807	0.00458569	0.502121	0.995229	NBC
29	1012	0.822723	0.954787	0.0017703	0.722753	0.998021	LADTree
30	468	0.740676	0.960596	0.00306079	0.602694	0.996764	NBC
30	468	0.728988	0.976004	0.00339165	0.581752	0.996509	LADTree
31	632	0.788371	0.955544	0.00226476	0.670983	0.997532	NBC
31	632	0.717992	0.964638	0.00349177	0.571792	0.996355	LADTree
32	1086	0.675065	0.954281	0.00421942	0.522256	0.995581	NBC
32	1086	0.824973	0.95125	0.00171536	0.728292	0.998058	LADTree
33	628	0.77756	0.954029	0.00241615	0.656185	0.997374	NBC
33	628	0.739067	0.966911	0.00314015	0.598125	0.996716	LADTree
34	574	0.798467	0.947209	0.00205599	0.690099	0.9977	NBC
34	574	0.723055	0.968426	0.00343316	0.576888	0.996431	LADTree
35	764	0.764528	0.960344	0.00266766	0.635043	0.997154	NBC
35	764	0.723088	0.972215	0.00346491	0.575594	0.996418	LADTree
36	1108	0.672127	0.96388	0.00437081	0.515955	0.995476	NBC
36	1108	0.718411	0.977267	0.0035931	0.567968	0.996315	LADTree
37	748	0.74638	0.95706	0.00293626	0.611721	0.996871	NBC
37	748	0.718237	0.967416	0.0035113	0.57113	0.996349	LADTree
38	1196	0.657207	0.959333	0.00464063	0.499803	0.995186	NBC
38	1196	0.835485	0.964638	0.0016653	0.736832	0.998173	LADTree
39	622	0.748027	0.957565	0.00291306	0.613728	0.996897	NBC
39	622	0.792465	0.966911	0.00228796	0.671343	0.997564	LADTree
40	960	0.757796	0.960596	0.00277754	0.625699	0.997046	NBC
40	960	0.750244	0.97272	0.00299852	0.610591	0.996885	LADTree
41	814	0.777675	0.955544	0.00242592	0.655633	0.997372	NBC
41	814	0.738532	0.976004	0.00322439	0.594005	0.996676	LADTree
42	750	0.774418	0.954281	0.00246621	0.651604	0.997326	NBC
42	750	0.762611	0.973731	0.00280318	0.626727	0.997084	LADTree
43	722	0.810497	0.951755	0.00191803	0.70575	0.997859	NBC
43	722	0.793805	0.970952	0.00229773	0.671324	0.997574	LADTree
44	1148	0.710251	0.959081	0.00358455	0.563939	0.996236	NBC
44	1148	0.842314	0.963375	0.00156641	0.748283	0.998265	LADTree
45	1402	0.739961	0.958828	0.00305835	0.602444	0.996758	NBC
45	1402	0.862369	0.964638	0.00131735	0.779706	0.998519	LADTree
46	1444	0.757758	0.95605	0.00274213	0.627591	0.99706	NBC
46	1444	0.744121	0.947209	0.00289353	0.612745	0.996866	LADTree
47	886	0.797163	0.950998	0.00210238	0.686167	0.997672	NBC
47	886	0.764635	0.963375	0.00268964	0.633871	0.997147	LADTree
48	954	0.782014	0.953271	0.0023429	0.662919	0.997444	NBC
48	954	0.834822	0.967669	0.0016946	0.734049	0.998158	LADTree
49	794	0.821641	0.943673	0.00170803	0.727556	0.998029	NBC
49	794	0.791003	0.97272	0.00235267	0.666494	0.997527	LADTree
50	1606	0.73111	0.95807	0.00320363	0.591086	0.99661	NBC
50	1606	0.846419	0.962617	0.00150781	0.755252	0.99832	LADTree
51	878	0.80907	0.955292	0.0019632	0.70167	0.997831	NBC
51	878	0.803215	0.97171	0.00216465	0.68452	0.99771	LADTree
52	1562	0.753719	0.953524	0.00278731	0.623143	0.997003	NBC
52	1562	0.840255	0.9659	0.00161036	0.743535	0.998233	LADTree
53	1102	0.82058	0.950745	0.00177152	0.721764	0.998	NBC
53	1102	0.857817	0.964638	0.00137473	0.772295	0.998462	LADTree
54	990	0.753309	0.95605	0.00281417	0.621511	0.996988	NBC
54	990	0.81976	0.966153	0.00188995	0.711893	0.997956	LADTree
55	1132	0.812924	0.953271	0.00189483	0.708599	0.99789	NBC
55	1132	0.827089	0.970194	0.00181669	0.720773	0.998049	LADTree
56	1638	0.774194	0.960849	0.00251993	0.648262	0.997304	NBC
56	1638	0.873856	0.952766	0.00110125	0.807018	0.998677	LADTree
57	1486	0.726198	0.962364	0.00332572	0.583104	0.996509	NBC
57	1486	0.869535	0.95706	0.00118061	0.796678	0.998619	LADTree
58	928	0.791441	0.957565	0.00223424	0.674435	0.997572	NBC
58	928	0.748182	0.974489	0.00304736	0.607177	0.996845	LADTree
59	1648	0.776278	0.958828	0.00247232	0.652122	0.997342	NBC
59	1648	0.841684	0.956807	0.001531	0.751289	0.998269	LADTree
60	1622	0.75447	0.959333	0.00282149	0.621706	0.996996	NBC
60	1622	0.784831	0.961859	0.00236488	0.662837	0.997463	LADTree
61	1238	0.806995	0.955797	0.00199617	0.698284	0.997801	NBC
61	1238	0.843408	0.97272	0.00161403	0.744442	0.998263	LADTree
62	1968	0.765949	0.956807	0.0026176	0.63857	0.997187	NBC
62	1968	0.832825	0.966406	0.00171292	0.731689	0.998134	LADTree
63	1174	0.816005	0.955544	0.00186797	0.712027	0.997927	NBC
63	1174	0.81055	0.974236	0.00207675	0.693955	0.997809	LADTree
64	2064	0.786151	0.957818	0.00231482	0.666667	0.997493	NBC
64	2064	0.779252	0.979035	0.00257976	0.647187	0.997332	LADTree
65	1794	0.753141	0.961354	0.00285934	0.619063	0.996969	NBC
65	1794	0.786512	0.960344	0.00232825	0.665966	0.997492	LADTree
66	1198	0.787551	0.955544	0.00227697	0.669795	0.99752	NBC
66	1198	0.811134	0.975246	0.00207552	0.6943	0.997815	LADTree
67	1358	0.833924	0.95125	0.00159571	0.742362	0.998177	NBC
67	1358	0.816158	0.972215	0.00198274	0.703271	0.997893	LADTree
68	1786	0.759289	0.960091	0.00274946	0.627953	0.997072	NBC
68	1786	0.762285	0.96388	0.00273115	0.630431	0.997108	LADTree
69	1908	0.770339	0.959081	0.00256633	0.643668	0.997249	NBC
69	1908	0.818862	0.967163	0.00190948	0.709994	0.997942	LADTree
70	1274	0.817808	0.953524	0.0018289	0.715911	0.997956	NBC
70	1274	0.746932	0.976257	0.00308276	0.604851	0.996818	LADTree
71	1328	0.824823	0.956807	0.00175565	0.724837	0.998045	NBC
71	1328	0.827335	0.975499	0.00184966	0.718244	0.998041	LADTree
72	1964	0.78832	0.95807	0.0022843	0.669668	0.997525	NBC
72	1964	0.82377	0.968174	0.00184844	0.716851	0.998007	LADTree
73	1462	0.809249	0.954787	0.0019571	0.702211	0.997835	NBC
73	1462	0.812704	0.976004	0.00205843	0.696216	0.997836	LADTree
74	1980	0.777926	0.95605	0.00242592	0.655752	0.997374	NBC
74	1980	0.81031	0.97272	0.00206942	0.694374	0.997809	LADTree
75	2022	0.785729	0.956807	0.0023136	0.666549	0.99749	NBC
75	2022	0.872316	0.964638	0.00119404	0.796123	0.998642	LADTree
76	2022	0.798104	0.95706	0.00213291	0.684429	0.997671	NBC
76	2022	0.819815	0.973983	0.00194367	0.707783	0.997941	LADTree
77	2128	0.7899	0.960091	0.00227575	0.670962	0.997543	NBC
77	2128	0.815973	0.975499	0.00200838	0.701289	0.997883	LADTree
78	1868	0.778585	0.960596	0.00245034	0.654561	0.997372	NBC
78	1868	0.764092	0.9707	0.00275556	0.63	0.997117	LADTree
79	2200	0.793096	0.957565	0.00220982	0.676843	0.997597	NBC
79	2200	0.855312	0.960849	0.00138206	0.770665	0.998436	LADTree
80	1960	0.768639	0.959586	0.00259685	0.641073	0.997221	NBC
80	1960	0.860499	0.962112	0.00132467	0.7783	0.998499	LADTree
81	2114	0.784253	0.958575	0.00234901	0.663578	0.997463	NBC
81	2114	0.814129	0.966406	0.00197053	0.703309	0.997877	LADTree
82	2172	0.780097	0.958323	0.00241005	0.657767	0.997401	NBC
82	2172	0.853408	0.964638	0.00143089	0.765177	0.998406	LADTree
83	2166	0.785773	0.959838	0.00233558	0.66515	0.997482	NBC
83	2166	0.76662	0.969942	0.00270917	0.633768	0.997159	LADTree
84	1654	0.837514	0.953018	0.00156031	0.746981	0.998221	NBC
84	1654	0.838801	0.975246	0.00169216	0.735849	0.998197	LADTree
85	2282	0.803439	0.95605	0.00204866	0.692843	0.99775	NBC
85	2282	0.816961	0.975751	0.00199617	0.702619	0.997897	LADTree
86	2206	0.819963	0.956555	0.00182036	0.717507	0.997979	NBC
86	2206	0.869833	0.964638	0.00122456	0.791995	0.998611	LADTree
87	2308	0.81685	0.957565	0.00187041	0.712192	0.997934	NBC
87	2308	0.839175	0.9707	0.00165676	0.739038	0.99821	LADTree
88	2212	0.79715	0.960849	0.00217442	0.68111	0.997648	NBC
88	2212	0.826255	0.972973	0.00184722	0.717987	0.998032	LADTree
89	2242	0.802881	0.957312	0.00206576	0.691354	0.997739	NBC
89	2242	0.829916	0.971205	0.00178495	0.724515	0.998085	LADTree
90	2222	0.787289	0.960596	0.00231848	0.666959	0.997503	NBC
90	2222	0.778449	0.959838	0.00244668	0.654721	0.997372	LADTree
91	2268	0.790877	0.959081	0.00225378	0.672869	0.99756	NBC
91	2268	0.81143	0.975499	0.00207308	0.694604	0.997819	LADTree
92	2302	0.801605	0.958828	0.00209506	0.688679	0.997717	NBC
92	2302	0.805824	0.97853	0.00217564	0.684936	0.997732	LADTree
93	2324	0.806973	0.958828	0.00201814	0.696642	0.997794	NBC
93	2324	0.847113	0.969184	0.00154199	0.752353	0.998317	LADTree
94	2254	0.806263	0.95605	0.00200838	0.697053	0.99779	NBC
94	2254	0.801294	0.969689	0.00217808	0.682732	0.997687	LADTree
95	2420	0.808115	0.955797	0.00198029	0.699963	0.997817	NBC
95	2420	0.814137	0.97752	0.00204866	0.697549	0.997853	LADTree
96	2404	0.825511	0.959586	0.00176542	0.724309	0.998049	NBC
96	2404	0.822977	0.973478	0.00189605	0.71278	0.997985	LADTree
97	2462	0.808996	0.958575	0.00198762	0.699797	0.997823	NBC
97	2462	0.808391	0.978277	0.00213657	0.688778	0.997769	LADTree
98	2442	0.810551	0.958575	0.00196564	0.702128	0.997845	NBC
98	2442	0.765368	0.970194	0.00273115	0.631951	0.997139	LADTree
99	2466	0.815651	0.958323	0.00189239	0.709955	0.997916	NBC
99	2466	0.854787	0.968679	0.00143944	0.764858	0.998417	LADTree
100	2478	0.803901	0.957818	0.00205477	0.692603	0.997752	NBC
100	2478	0.880074	0.961101	0.00107805	0.811647	0.99874	LADTree

## Sheet: ESO
Samples In Training Set (ESO)	Positive instances in training set (ESO)	F1-measure (ESO)	Recall (ESO)	FPR (ESO)	Precision (ESO)	Accuracy (ESO)	Classifier (ESO)
2	610	0.818249	0.939291	0.0113841	0.724842	0.98709	RandomForest
2	610	0.854639	0.959354	0.00912146	0.770535	0.989903	LADTree
3	558	0.743969	0.956227	0.0196155	0.608825	0.979637	RandomForest
3	558	0.833756	0.962741	0.011068	0.73525	0.988122	LADTree
4	728	0.814987	0.957791	0.0125363	0.709242	0.986546	RandomForest
4	728	0.856068	0.963132	0.00916305	0.770425	0.98998	LADTree
5	1906	0.831144	0.956097	0.0110015	0.735076	0.987981	RandomForest
5	1906	0.887891	0.95284	0.00617664	0.831231	0.992555	LADTree
6	1898	0.858397	0.942939	0.00811074	0.787767	0.990375	RandomForest
6	1898	0.886916	0.956357	0.00639293	0.826875	0.992455	LADTree
7	1822	0.897281	0.950234	0.00535725	0.849918	0.993269	RandomForest
7	1822	0.89642	0.944242	0.00518671	0.853208	0.993249	LADTree
8	1970	0.857565	0.944763	0.00825632	0.785103	0.99029	RandomForest
8	1970	0.883395	0.968213	0.00714577	0.81224	0.992092	LADTree
9	4072	0.887087	0.947759	0.00603522	0.833715	0.992535	RandomForest
9	4072	0.902746	0.957139	0.00521583	0.854203	0.993619	LADTree
10	6052	0.872346	0.952579	0.00738701	0.804577	0.991374	RandomForest
10	6052	0.905057	0.961829	0.00522415	0.854613	0.993756	LADTree
11	3152	0.883538	0.953752	0.00655098	0.822954	0.992221	RandomForest
11	3152	0.909114	0.951277	0.00451706	0.870529	0.994115	LADTree
12	3252	0.84579	0.944242	0.00921297	0.76593	0.989347	RandomForest
12	3252	0.900286	0.963913	0.00566504	0.844538	0.993394	LADTree
13	5200	0.905137	0.957139	0.00503698	0.858495	0.993793	RandomForest
13	5200	0.907315	0.955836	0.00482485	0.863481	0.993958	LADTree
14	4770	0.885767	0.944502	0.00600611	0.833908	0.992463	RandomForest
14	4770	0.914426	0.970297	0.00484981	0.864639	0.994381	LADTree
15	5502	0.881395	0.958442	0.00690869	0.815813	0.992019	RandomForest
15	5502	0.908956	0.959875	0.00485812	0.863168	0.994051	LADTree
16	5074	0.897086	0.950495	0.0053822	0.84936	0.993253	RandomForest
16	5074	0.906914	0.947499	0.00453369	0.869664	0.993982	LADTree
17	4338	0.879189	0.955185	0.00695028	0.814395	0.991878	RandomForest
17	4338	0.905596	0.963523	0.0052491	0.854239	0.993785	LADTree
18	6028	0.8954	0.953491	0.0056276	0.843981	0.993108	RandomForest
18	6028	0.897104	0.956357	0.00561097	0.844764	0.993212	LADTree
19	10128	0.907539	0.941767	0.0042675	0.875712	0.994063	RandomForest
19	10128	0.903285	0.954534	0.00507441	0.85726	0.993676	LADTree
20	5508	0.875187	0.952319	0.00714993	0.809613	0.991596	RandomForest
20	5508	0.902827	0.969515	0.00569	0.844722	0.993543	LADTree
21	6580	0.909227	0.948671	0.00440891	0.872932	0.994139	RandomForest
21	6580	0.910451	0.96691	0.00501618	0.860223	0.994115	LADTree
22	6432	0.891543	0.94346	0.00552362	0.845041	0.992898	RandomForest
22	6432	0.917964	0.964304	0.00436316	0.875873	0.994667	LADTree
23	8780	0.91155	0.952579	0.00438812	0.873909	0.99428	RandomForest
23	8780	0.912833	0.959093	0.00454201	0.87083	0.994333	LADTree
24	8400	0.906964	0.949323	0.00460024	0.868224	0.993974	RandomForest
24	8400	0.908713	0.969385	0.00524078	0.855189	0.993974	LADTree
25	9042	0.916682	0.94815	0.0038474	0.887236	0.994667	RandomForest
25	9042	0.920587	0.959745	0.0040013	0.8845	0.994877	LADTree
26	11802	0.917105	0.94333	0.00363527	0.892298	0.994724	RandomForest
26	11802	0.923513	0.954794	0.00360616	0.894217	0.995107	LADTree
27	7414	0.901501	0.946717	0.00490388	0.860407	0.993599	RandomForest
27	7414	0.924461	0.963783	0.00387236	0.888222	0.995127	LADTree
28	12580	0.914498	0.945414	0.00390147	0.88554	0.99453	RandomForest
28	12580	0.925996	0.953622	0.00338571	0.899926	0.995284	LADTree
29	12334	0.911742	0.940724	0.00392227	0.884493	0.994365	RandomForest
29	12334	0.919142	0.959614	0.00410112	0.881944	0.994776	LADTree
30	14082	0.916703	0.948411	0.00385572	0.887048	0.994667	RandomForest
30	14082	0.908841	0.94815	0.00441723	0.872662	0.994115	LADTree
31	12032	0.912389	0.94359	0.00398466	0.883185	0.994393	RandomForest
31	12032	0.915891	0.955446	0.00418015	0.879482	0.994571	LADTree
32	13140	0.906612	0.944112	0.00442555	0.871977	0.993982	RandomForest
32	13140	0.920827	0.963653	0.00413024	0.881645	0.994873	LADTree
33	13440	0.912468	0.947238	0.00411776	0.88016	0.994377	RandomForest
33	13440	0.928034	0.956748	0.0033566	0.900994	0.995409	LADTree
34	14604	0.919426	0.951407	0.00377253	0.889525	0.994841	RandomForest
34	14604	0.917331	0.966389	0.00448794	0.873014	0.994611	LADTree
35	14532	0.912305	0.951407	0.00428829	0.87629	0.994341	RandomForest
35	14532	0.918727	0.958702	0.00409696	0.881951	0.994752	LADTree
36	14408	0.918336	0.94346	0.00355209	0.894516	0.994809	RandomForest
36	14408	0.931846	0.952058	0.00291571	0.912473	0.995691	LADTree
37	14760	0.921574	0.952189	0.00364775	0.892866	0.994986	RandomForest
37	14760	0.920651	0.973424	0.00450874	0.873305	0.994809	LADTree
38	15508	0.919985	0.951146	0.00372262	0.8908	0.994881	RandomForest
38	15508	0.92616	0.936295	0.0027327	0.916242	0.995381	LADTree
39	16842	0.911419	0.950365	0.00431325	0.87554	0.994285	RandomForest
39	16842	0.932118	0.952579	0.00291571	0.912517	0.995707	LADTree
40	11570	0.918773	0.951928	0.00383908	0.887849	0.994792	RandomForest
40	11570	0.923967	0.967301	0.00403873	0.88435	0.995075	LADTree
41	15024	0.922453	0.948411	0.00344394	0.897879	0.995066	RandomForest
41	15024	0.928728	0.96678	0.00367687	0.893558	0.995409	LADTree
42	15890	0.915374	0.945545	0.00384324	0.887069	0.994591	RandomForest
42	15890	0.927484	0.968082	0.00381413	0.890153	0.995316	LADTree
43	15794	0.914771	0.953622	0.00419263	0.878963	0.994502	RandomForest
43	15794	0.912728	0.965998	0.00481237	0.865026	0.994285	LADTree
44	17072	0.923174	0.951016	0.0034897	0.896916	0.995103	RandomForest
44	17072	0.91431	0.96678	0.00472503	0.867243	0.994393	LADTree
45	17780	0.923998	0.944763	0.00319854	0.904127	0.995191	RandomForest
45	17780	0.92978	0.959093	0.00331916	0.902206	0.995518	LADTree
46	18752	0.920197	0.950886	0.00369766	0.891426	0.994897	RandomForest
46	18752	0.929355	0.959745	0.00337324	0.900831	0.995486	LADTree
47	15752	0.917965	0.951928	0.00389731	0.886342	0.994736	RandomForest
47	15752	0.927192	0.966389	0.00377253	0.891051	0.995304	LADTree
48	18114	0.91189	0.937728	0.00379749	0.887437	0.994393	RandomForest
48	18114	0.923038	0.948411	0.00340235	0.898987	0.995107	LADTree
49	20080	0.923479	0.942548	0.00315279	0.905167	0.995167	RandomForest
49	20080	0.931373	0.95297	0.00298226	0.910732	0.995655	LADTree
50	19474	0.923478	0.946456	0.00329837	0.901588	0.995147	RandomForest
50	19474	0.927932	0.965347	0.00368103	0.893309	0.995361	LADTree
51	18538	0.924604	0.946587	0.0032235	0.903619	0.995224	RandomForest
51	18538	0.931566	0.952319	0.00294482	0.911699	0.995671	LADTree
52	20606	0.925881	0.949583	0.0032443	0.903334	0.995296	RandomForest
52	20606	0.926627	0.96248	0.00366855	0.893349	0.995284	LADTree
53	18376	0.922513	0.950756	0.00352713	0.8959	0.995058	RandomForest
53	18376	0.925218	0.965477	0.00388068	0.888183	0.995171	LADTree
54	22250	0.923701	0.949453	0.00339403	0.899309	0.995147	RandomForest
54	22250	0.931043	0.953361	0.00301969	0.909746	0.995631	LADTree
55	15762	0.91602	0.953491	0.00409696	0.881382	0.994591	RandomForest
55	15762	0.914083	0.973684	0.0050037	0.861358	0.994337	LADTree
56	23676	0.918748	0.948671	0.00371846	0.890656	0.994809	RandomForest
56	23676	0.92217	0.957791	0.00381413	0.889104	0.994998	LADTree
57	16030	0.920699	0.946847	0.00351049	0.895957	0.994954	RandomForest
57	16030	0.924194	0.969646	0.00410944	0.882813	0.995079	LADTree
58	22490	0.920575	0.951277	0.00368519	0.891793	0.994921	RandomForest
58	22490	0.928683	0.964435	0.00359368	0.895488	0.995417	LADTree
59	20592	0.920473	0.942418	0.00336076	0.899527	0.994962	RandomForest
59	20592	0.925273	0.950104	0.00330669	0.901706	0.995252	LADTree
60	21090	0.922823	0.948671	0.00342731	0.898347	0.995091	RandomForest
60	21090	0.927475	0.967952	0.00380997	0.890247	0.995316	LADTree
61	19998	0.927027	0.952449	0.00326925	0.902927	0.995361	RandomForest
61	19998	0.916497	0.967301	0.00458361	0.870763	0.994547	LADTree
62	22308	0.921576	0.947629	0.00347722	0.896917	0.99501	RandomForest
62	22308	0.927323	0.960787	0.00355625	0.896112	0.995341	LADTree
63	24444	0.922891	0.946456	0.00333996	0.900471	0.995107	RandomForest
63	24444	0.92112	0.9432	0.00334412	0.90005	0.995002	LADTree
64	23008	0.92151	0.949062	0.00353545	0.895513	0.994998	RandomForest
64	23008	0.925282	0.950234	0.00331085	0.901607	0.995252	LADTree
65	22518	0.921712	0.947108	0.0034481	0.897642	0.995022	RandomForest
65	22518	0.927381	0.960787	0.00355209	0.896221	0.995345	LADTree
66	23542	0.926446	0.953361	0.00334412	0.90101	0.995316	RandomForest
66	23542	0.929825	0.959745	0.00333996	0.901714	0.995518	LADTree
67	24956	0.922331	0.942157	0.00321934	0.903323	0.995091	RandomForest
67	24956	0.93165	0.951798	0.00291987	0.912338	0.995679	LADTree
68	25826	0.909127	0.89148	0.00222525	0.927487	0.994486	RandomForest
68	25826	0.88816	0.828687	0.00119373	0.956829	0.993543	LADTree
69	25132	0.896598	0.870375	0.00227101	0.92445	0.993789	RandomForest
69	25132	0.882002	0.817483	0.0011563	0.957577	0.993233	LADTree
70	25168	0.904993	0.873632	0.0018218	0.93869	0.994325	RandomForest
70	25168	0.82318	0.72173	0.00101488	0.957815	0.990407	LADTree
71	25784	0.906591	0.876238	0.00181348	0.939123	0.994413	RandomForest
71	25784	0.895557	0.857348	0.00183012	0.937331	0.993813	LADTree
72	27828	0.903842	0.874935	0.00195074	0.934725	0.99424	RandomForest
72	27828	0.88816	0.828687	0.00119373	0.956829	0.993543	LADTree
73	25288	0.910728	0.895779	0.00227933	0.926185	0.994567	RandomForest
73	25288	0.88816	0.828687	0.00119373	0.956829	0.993543	LADTree
74	25746	0.910793	0.887181	0.00194658	0.935697	0.994623	RandomForest
74	25746	0.880377	0.814487	0.00114382	0.957867	0.993152	LADTree
75	26480	0.913026	0.898515	0.00222525	0.928014	0.994704	RandomForest
75	26480	0.888036	0.828687	0.00120205	0.956541	0.993535	LADTree
76	29498	0.917666	0.912585	0.00243738	0.922803	0.994933	RandomForest
76	29498	0.888098	0.828687	0.00119789	0.956685	0.993539	LADTree
77	27198	0.913009	0.888744	0.00185507	0.938635	0.99476	RandomForest
77	27198	0.884481	0.821912	0.00116878	0.95736	0.993357	LADTree
78	29770	0.884429	0.832465	0.00159719	0.943313	0.993269	RandomForest
78	29770	0.88816	0.828687	0.00119373	0.956829	0.993543	LADTree
79	29434	0.898388	0.856957	0.00162215	0.94403	0.994002	RandomForest
79	29434	0.88816	0.828687	0.00119373	0.956829	0.993543	LADTree
80	27946	0.907471	0.875847	0.00173861	0.941465	0.994474	RandomForest
80	27946	0.88816	0.828687	0.00119373	0.956829	0.993543	LADTree
81	30336	0.902643	0.872069	0.00192162	0.935439	0.99418	RandomForest
81	30336	0.88816	0.828687	0.00119373	0.956829	0.993543	LADTree
82	32800	0.913405	0.895258	0.00207552	0.932302	0.994748	RandomForest
82	32800	0.88816	0.828687	0.00119373	0.956829	0.993543	LADTree
83	29762	0.90975	0.882491	0.00183843	0.938747	0.994583	RandomForest
83	29762	0.88816	0.828687	0.00119373	0.956829	0.993543	LADTree
84	30314	0.910865	0.887962	0.00197153	0.934979	0.994623	RandomForest
84	30314	0.88816	0.828687	0.00119373	0.956829	0.993543	LADTree
85	30398	0.919401	0.907243	0.00211711	0.931888	0.995079	RandomForest
85	30398	0.833063	0.737233	0.001044	0.95753	0.990858	LADTree
86	32782	0.907032	0.876368	0.00178852	0.939919	0.994442	RandomForest
86	32782	0.88816	0.828687	0.00119373	0.956829	0.993543	LADTree
87	31420	0.91785	0.90099	0.00198817	0.935353	0.99501	RandomForest
87	31420	0.831318	0.734497	0.00103984	0.957541	0.990778	LADTree
88	33402	0.908117	0.883273	0.00197985	0.934399	0.99447	RandomForest
88	33402	0.879304	0.810057	0.00103568	0.961497	0.99312	LADTree
89	32854	0.913393	0.895128	0.00207136	0.93242	0.994748	RandomForest
89	32854	0.88816	0.828687	0.00119373	0.956829	0.993543	LADTree
90	33566	0.914365	0.90555	0.00239995	0.923353	0.994752	RandomForest
90	33566	0.88816	0.828687	0.00119373	0.956829	0.993543	LADTree
91	34498	0.904437	0.872329	0.00180932	0.938999	0.994297	RandomForest
91	34498	0.88816	0.828687	0.00119373	0.956829	0.993543	LADTree
92	34512	0.918312	0.899948	0.00191746	0.937441	0.995046	RandomForest
92	34512	0.88816	0.828687	0.00119373	0.956829	0.993543	LADTree
93	34860	0.899667	0.862689	0.00175941	0.939957	0.994047	RandomForest
93	34860	0.88816	0.828687	0.00119373	0.956829	0.993543	LADTree
94	35164	0.908466	0.877931	0.00175109	0.941201	0.994526	RandomForest
94	35164	0.88816	0.828687	0.00119373	0.956829	0.993543	LADTree
95	35506	0.914251	0.887572	0.00172613	0.942584	0.994849	RandomForest
95	35506	0.834779	0.739838	0.001044	0.957673	0.990939	LADTree
96	34810	0.913891	0.888353	0.0017802	0.940941	0.994821	RandomForest
96	34810	0.88816	0.828687	0.00119373	0.956829	0.993543	LADTree
97	35472	0.903468	0.863861	0.00154728	0.94688	0.994289	RandomForest
97	35472	0.88816	0.828687	0.00119373	0.956829	0.993543	LADTree
98	35442	0.900047	0.865164	0.00183012	0.937862	0.994055	RandomForest
98	35442	0.88816	0.828687	0.00119373	0.956829	0.993543	LADTree
99	36326	0.912739	0.883012	0.00165542	0.944537	0.994776	RandomForest
99	36326	0.88816	0.828687	0.00119373	0.956829	0.993543	LADTree
100	36456	0.905854	0.871808	0.00169286	0.942668	0.994393	RandomForest
100	36456	0.88816	0.828687	0.00119373	0.956829	0.993543	LADTree

## Sheet: KIRC
Samples In Training Set (KIRC)	Positive instances in training set (KIRC)	F1-measure (KIRC)	Recall (KIRC)	FPR (KIRC)	Precision (KIRC)	Accuracy (KIRC)	Classifier (KIRC)
2	150	0.602171	0.965208	0.0050016	0.437585	0.994879	NBC
2	150	0.562934	0.976228	0.00601588	0.395497	0.993913	LADTree
3	164	0.692308	0.933722	0.00307903	0.550083	0.996667	NBC
3	164	0.390725	0.847607	0.0100432	0.253878	0.989385	LADTree
4	276	0.787576	0.944112	0.001828	0.675566	0.997955	NBC
4	276	0.588387	0.971505	0.00536529	0.421978	0.994542	LADTree
5	290	0.733172	0.955132	0.00262203	0.594921	0.997208	NBC
5	290	0.607452	0.943168	0.00468551	0.447992	0.995105	LADTree
6	426	0.732175	0.948992	0.00259347	0.596006	0.997212	NBC
6	426	0.697252	0.95466	0.00315964	0.549176	0.996671	LADTree
7	454	0.800397	0.951039	0.00171502	0.690953	0.998095	NBC
7	454	0.661277	0.972135	0.0039029	0.501055	0.996001	LADTree
8	592	0.676102	0.955132	0.00350874	0.523243	0.996325	NBC
8	592	0.614581	0.962846	0.00471915	0.451332	0.995151	LADTree
9	510	0.720719	0.947418	0.00274834	0.581562	0.997052	NBC
9	510	0.713446	0.983627	0.00311965	0.559706	0.996827	LADTree
10	694	0.768543	0.946946	0.00208569	0.646705	0.99771	NBC
10	694	0.717952	0.977802	0.00300794	0.567215	0.996915	LADTree
11	900	0.848528	0.945844	0.00114313	0.769369	0.998644	NBC
11	900	0.779221	0.977645	0.00214345	0.647752	0.997775	LADTree
12	900	0.785101	0.94238	0.00184767	0.672811	0.997928	NBC
12	900	0.642772	0.972607	0.00424819	0.479994	0.995659	LADTree
13	814	0.850777	0.952771	0.0011571	0.768508	0.998658	NBC
13	814	0.842431	0.964578	0.00131197	0.747742	0.998551	LADTree
14	846	0.774893	0.951354	0.00203238	0.653651	0.99778	NBC
14	846	0.73618	0.977015	0.00273057	0.590598	0.997188	LADTree
15	1040	0.835987	0.946474	0.0012815	0.748599	0.998509	NBC
15	1040	0.823905	0.974496	0.00157665	0.713627	0.998327	LADTree
16	1208	0.792298	0.942538	0.00176072	0.683369	0.998016	NBC
16	1208	0.776965	0.969616	0.00212187	0.648179	0.997765	LADTree
17	1114	0.872196	0.948678	0.000913998	0.807126	0.998884	NBC
17	1114	0.791465	0.978117	0.00198985	0.664634	0.99793	LADTree
18	1142	0.759662	0.946946	0.00220185	0.634226	0.997594	NBC
18	1142	0.736463	0.98284	0.00276675	0.588851	0.997175	LADTree
19	1296	0.778665	0.951511	0.00198541	0.658962	0.997828	NBC
19	1296	0.794456	0.983627	0.00198604	0.666311	0.997956	LADTree
20	1378	0.843768	0.946316	0.00119645	0.761272	0.998593	NBC
20	1378	0.736743	0.982053	0.00275723	0.589492	0.997182	LADTree
21	1386	0.832492	0.94789	0.00132784	0.742142	0.998468	NBC
21	1386	0.820243	0.982368	0.00166487	0.704051	0.998271	LADTree
22	1390	0.841899	0.947733	0.00122438	0.757328	0.998571	NBC
22	1390	0.794028	0.983785	0.00199239	0.665637	0.99795	LADTree
23	1502	0.827827	0.950724	0.00139575	0.733066	0.998412	NBC
23	1502	0.746775	0.984257	0.00262774	0.601617	0.99732	LADTree
24	1660	0.82107	0.946001	0.00144462	0.725287	0.998344	NBC
24	1660	0.787385	0.980636	0.00205713	0.657761	0.997873	LADTree
25	1708	0.867633	0.946788	0.000950177	0.800692	0.99884	NBC
25	1708	0.81724	0.974654	0.00165535	0.703603	0.99825	LADTree
26	1526	0.888315	0.947261	0.000747701	0.836275	0.999044	NBC
26	1526	0.846065	0.982525	0.001371	0.742888	0.998564	LADTree
27	1758	0.859772	0.948835	0.00104158	0.785994	0.998757	NBC
27	1758	0.840814	0.982053	0.00142685	0.735093	0.998507	LADTree
28	1976	0.857184	0.946316	0.00105491	0.783396	0.998734	NBC
28	1976	0.833619	0.958753	0.00137671	0.737377	0.998463	LADTree
29	1924	0.867215	0.946946	0.000955255	0.799867	0.998836	NBC
29	1924	0.835594	0.984572	0.00149985	0.725775	0.998444	LADTree
30	1938	0.857654	0.94427	0.00103904	0.785593	0.998741	NBC
30	1938	0.820445	0.982997	0.00166614	0.704025	0.998272	LADTree
31	1998	0.841458	0.948363	0.00123263	0.756214	0.998565	NBC
31	1998	0.793279	0.969931	0.00191686	0.67106	0.99797	LADTree
32	1912	0.872836	0.944427	0.000885435	0.811334	0.998895	NBC
32	1912	0.875142	0.971033	0.00100032	0.796488	0.998887	LADTree
33	2164	0.840115	0.94427	0.00122438	0.756654	0.998557	NBC
33	2164	0.851426	0.968042	0.00123326	0.759886	0.998643	LADTree
34	2312	0.881852	0.944742	0.000797844	0.826812	0.998983	NBC
34	2312	0.854222	0.980164	0.00126881	0.75696	0.998657	LADTree
35	2078	0.84662	0.946316	0.00116598	0.765928	0.998623	NBC
35	2078	0.862606	0.976543	0.00115963	0.772478	0.998751	LADTree
36	2534	0.840351	0.948835	0.00124723	0.754129	0.998552	NBC
36	2534	0.856555	0.982368	0.00125548	0.759309	0.998679	LADTree
37	2330	0.866537	0.946001	0.000957159	0.799388	0.99883	NBC
37	2330	0.831607	0.985831	0.00155253	0.719109	0.998397	LADTree
38	2294	0.856776	0.946001	0.00105744	0.782932	0.99873	NBC
38	2294	0.821271	0.98347	0.00165916	0.704999	0.998281	LADTree
39	2290	0.873285	0.941751	0.000867029	0.814099	0.998903	NBC
39	2290	0.831035	0.977173	0.00151	0.722921	0.998404	LADTree
40	2596	0.841803	0.945372	0.00121232	0.758686	0.998573	NBC
40	2596	0.851557	0.983942	0.00131831	0.75057	0.998622	LADTree
41	2556	0.875392	0.945057	0.00086322	0.815293	0.99892	NBC
41	2556	0.889795	0.979377	0.000894956	0.815227	0.999026	LADTree
42	2864	0.873441	0.942538	0.000869567	0.813783	0.998903	NBC
42	2864	0.842354	0.982525	0.00141225	0.737184	0.998523	LADTree
43	3070	0.878586	0.942695	0.000819424	0.82264	0.998954	NBC
43	3070	0.861633	0.975441	0.00116408	0.771606	0.998742	LADTree
44	3022	0.887821	0.945057	0.000741354	0.837122	0.999041	NBC
44	3022	0.843472	0.971348	0.00133799	0.745349	0.998552	LADTree
45	2984	0.872833	0.943325	0.000879723	0.812144	0.998896	NBC
45	2984	0.86852	0.983785	0.00113552	0.777432	0.998804	LADTree
46	3018	0.893814	0.942853	0.000672804	0.849624	0.9991	NBC
46	3018	0.860059	0.981581	0.00121359	0.765312	0.998717	LADTree
47	2912	0.907192	0.943325	0.000549668	0.873724	0.999225	NBC
47	2912	0.8263	0.983312	0.0015995	0.712526	0.99834	LADTree
48	3066	0.87166	0.942538	0.00088734	0.810697	0.998885	NBC
48	3066	0.860494	0.981738	0.00120978	0.765905	0.998722	LADTree
49	2986	0.884086	0.940176	0.000752779	0.834311	0.99901	NBC
49	2986	0.843627	0.978432	0.00137544	0.74147	0.998543	LADTree
50	3318	0.865678	0.942065	0.000945099	0.800749	0.998826	NBC
50	3318	0.85447	0.984887	0.00129166	0.754553	0.998653	LADTree
51	3224	0.885723	0.944427	0.000758491	0.833889	0.999021	NBC
51	3224	0.894523	0.971977	0.000811173	0.828502	0.99908	LADTree
52	3466	0.876096	0.943955	0.000850526	0.817339	0.998928	NBC
52	3466	0.863365	0.979849	0.00116916	0.771634	0.998755	LADTree
53	3518	0.891388	0.948363	0.000723582	0.840871	0.999072	NBC
53	3518	0.853132	0.985359	0.00130879	0.752193	0.998638	LADTree
54	3374	0.900293	0.943168	0.00061314	0.861147	0.999161	NBC
54	3374	0.874126	0.983942	0.00107776	0.786361	0.998862	LADTree
55	3648	0.87093	0.943325	0.000898765	0.808855	0.998877	NBC
55	3648	0.776649	0.974969	0.00215995	0.645373	0.997748	LADTree
56	3456	0.884542	0.946788	0.000781976	0.829975	0.999007	NBC
56	3456	0.885849	0.978589	0.000930501	0.809164	0.998987	LADTree
57	3708	0.8838	0.944742	0.000778802	0.830243	0.999002	NBC
57	3708	0.882018	0.976858	0.000960332	0.803965	0.998951	LADTree
58	3990	0.880714	0.940334	0.000786419	0.828203	0.998977	NBC
58	3990	0.891443	0.970875	0.000835927	0.824025	0.99905	LADTree
59	3876	0.890205	0.946474	0.000725486	0.840252	0.999062	NBC
59	3876	0.836164	0.980636	0.00147128	0.728794	0.998457	LADTree
60	3882	0.888168	0.948363	0.000754683	0.835159	0.999041	NBC
60	3882	0.896477	0.971348	0.000788958	0.832322	0.999099	LADTree
61	4130	0.882431	0.946474	0.000801018	0.826505	0.998987	NBC
61	4130	0.877581	0.980164	0.00102254	0.794437	0.998902	LADTree
62	4166	0.892094	0.939704	0.000673439	0.849075	0.999087	NBC
62	4166	0.872355	0.980164	0.00107649	0.785913	0.998848	LADTree
63	4208	0.877093	0.94427	0.000842274	0.81884	0.998937	NBC
63	4208	0.865987	0.98221	0.00115392	0.774358	0.998779	LADTree
64	4410	0.878521	0.942695	0.000820059	0.822527	0.998953	NBC
64	4410	0.841949	0.983312	0.00142114	0.736123	0.998518	LADTree
65	4350	0.886929	0.942223	0.000735641	0.837766	0.999035	NBC
65	4350	0.869141	0.982368	0.00112155	0.779318	0.998812	LADTree
66	4404	0.88	0.943797	0.000811173	0.824282	0.998966	NBC
66	4404	0.867191	0.980164	0.00113044	0.77757	0.998794	LADTree
67	4346	0.905365	0.945844	0.000578865	0.868208	0.999206	NBC
67	4346	0.855693	0.982053	0.00126309	0.758143	0.99867	LADTree
68	4576	0.88976	0.946631	0.000730564	0.839336	0.999058	NBC
68	4576	0.87844	0.974969	0.000986991	0.799303	0.998916	LADTree
69	4714	0.894403	0.942065	0.000663283	0.85133	0.999107	NBC
69	4714	0.883137	0.980321	0.00096668	0.803484	0.998958	LADTree
70	4464	0.882669	0.943325	0.000782611	0.829343	0.998993	NBC
70	4464	0.89102	0.980164	0.000886705	0.816739	0.999037	LADTree
71	4562	0.887637	0.942695	0.000731198	0.838655	0.999042	NBC
71	4562	0.829937	0.981108	0.00154491	0.719132	0.998385	LADTree
72	4744	0.890625	0.942223	0.000700097	0.844385	0.999071	NBC
72	4744	0.839986	0.96568	0.00134497	0.743245	0.998523	LADTree
73	4778	0.902404	0.942538	0.00059029	0.865549	0.999181	NBC
73	4778	0.864948	0.977015	0.00113742	0.775944	0.998775	LADTree
74	4722	0.886702	0.943168	0.000742623	0.836615	0.999032	NBC
74	4722	0.898391	0.975756	0.000792131	0.832393	0.999114	LADTree
75	4764	0.880417	0.943482	0.000805461	0.825255	0.998971	NBC
75	4764	0.895935	0.978589	0.000830215	0.826156	0.999087	LADTree
76	4822	0.887585	0.940963	0.000722947	0.839938	0.999043	NBC
76	4822	0.882999	0.980793	0.000970488	0.802939	0.998956	LADTree
77	5042	0.893794	0.946631	0.000691846	0.846544	0.999097	NBC
77	5042	0.908294	0.979219	0.000713426	0.84695	0.999206	LADTree
78	5094	0.889087	0.943955	0.000723582	0.840247	0.999054	NBC
78	5094	0.897612	0.979219	0.000816886	0.82856	0.999103	LADTree
79	5330	0.889581	0.944899	0.000723582	0.840381	0.999058	NBC
79	5330	0.880508	0.983155	0.00100794	0.797268	0.998928	LADTree
80	5158	0.898967	0.945529	0.00063726	0.856776	0.999147	NBC
80	5158	0.87274	0.984099	0.00109299	0.784021	0.998848	LADTree
81	5328	0.896929	0.942538	0.000641703	0.85553	0.99913	NBC
81	5328	0.890825	0.982053	0.00089813	0.815105	0.999033	LADTree
82	5312	0.898474	0.941121	0.000620122	0.859526	0.999146	NBC
82	5312	0.911277	0.978275	0.000680421	0.852869	0.999235	LADTree
83	5344	0.894643	0.943797	0.00066963	0.850355	0.999107	NBC
83	5344	0.857693	0.981581	0.00123897	0.761573	0.998692	LADTree
84	5564	0.893027	0.94364	0.000684229	0.847568	0.999092	NBC
84	5564	0.899291	0.978432	0.000796575	0.831995	0.99912	LADTree
85	5654	0.89095	0.945372	0.000712791	0.842452	0.999071	NBC
85	5654	0.88647	0.980951	0.000936213	0.808591	0.998991	LADTree
86	5480	0.894039	0.944427	0.000678516	0.848755	0.999101	NBC
86	5480	0.883813	0.980793	0.000962237	0.804286	0.998965	LADTree
87	5698	0.890277	0.942065	0.000702636	0.843887	0.999068	NBC
87	5698	0.910145	0.9767	0.000683594	0.852081	0.999226	LADTree
88	5910	0.895221	0.942223	0.000656301	0.852686	0.999114	NBC
88	5910	0.80121	0.980006	0.00188004	0.677588	0.998047	LADTree
89	5780	0.905376	0.945214	0.000575692	0.86876	0.999207	NBC
89	5780	0.784797	0.981738	0.00209712	0.653669	0.997838	LADTree
90	5808	0.894046	0.943168	0.000672169	0.849787	0.999102	NBC
90	5808	0.857005	0.980793	0.00124215	0.760963	0.998686	LADTree
91	5934	0.900917	0.943325	0.000608062	0.862158	0.999167	NBC
91	5934	0.84192	0.981423	0.00141098	0.737141	0.99852	LADTree
92	6018	0.896433	0.941593	0.000641703	0.855406	0.999126	NBC
92	6018	0.779812	0.975441	0.00212187	0.649544	0.997788	LADTree
93	6078	0.892083	0.942853	0.000689307	0.846502	0.999084	NBC
93	6078	0.896855	0.978747	0.000821963	0.827609	0.999096	LADTree
94	6144	0.897021	0.943482	0.000645511	0.854922	0.99913	NBC
94	6144	0.902407	0.979691	0.000772455	0.836425	0.999149	LADTree
95	6250	0.901778	0.94238	0.000595368	0.864529	0.999176	NBC
95	6250	0.856278	0.979219	0.00124151	0.760763	0.99868	LADTree
96	6258	0.897651	0.944427	0.000644242	0.855289	0.999135	NBC
96	6258	0.881711	0.979849	0.000978739	0.801442	0.998944	LADTree
97	6388	0.898935	0.943797	0.000629008	0.858145	0.999148	NBC
97	6388	0.899595	0.980321	0.000802922	0.831153	0.999121	LADTree
98	6460	0.902031	0.947261	0.000616949	0.860924	0.999174	NBC
98	6460	0.909158	0.973709	0.000678516	0.852633	0.999219	LADTree
99	6502	0.896459	0.944584	0.000656301	0.853	0.999124	NBC
99	6502	0.887384	0.980006	0.000922249	0.810758	0.999001	LADTree
100	6542	0.900616	0.94301	0.000609332	0.861871	0.999164	NBC
100	6542	0.907447	0.979377	0.000722312	0.845359	0.999198	LADTree

## Sheet: PAAD
Samples In Training Set (PAAD)	Positive instances in training set (PAAD)	F1-measure (PAAD)	Recall (PAAD)	FPR (PAAD)	Precision (PAAD)	Accuracy (PAAD)	Classifier (PAAD)
2	244	0.418909	0.853422	0.00918493	0.277581	0.990249	NBC
2	244	0.363154	0.828589	0.011309	0.232534	0.988032	LADTree
3	232	0.409268	0.920048	0.0106527	0.263167	0.989062	NBC
3	232	0.273661	0.96063	0.0209247	0.159557	0.978999	LADTree
4	268	0.390731	0.888552	0.0109984	0.250427	0.988588	NBC
4	268	0.273311	0.953362	0.0207719	0.159522	0.979122	LADTree
5	402	0.407628	0.91278	0.0106101	0.262406	0.989074	NBC
5	402	0.438589	0.922471	0.00944542	0.287684	0.990274	LADTree
6	412	0.456975	0.895821	0.00837339	0.306719	0.991232	NBC
6	412	0.442539	0.937614	0.00951055	0.289616	0.990272	LADTree
7	790	0.49837	0.879467	0.00682295	0.347701	0.992709	NBC
7	790	0.455414	0.938825	0.00903214	0.300621	0.990753	LADTree
8	566	0.39025	0.897032	0.0111662	0.249369	0.988456	NBC
8	566	0.428667	0.967293	0.0105275	0.275345	0.989381	LADTree
9	854	0.544896	0.860085	0.00536268	0.398764	0.994083	NBC
9	854	0.459431	0.913992	0.0085387	0.306832	0.991142	LADTree
10	760	0.466819	0.926711	0.00845104	0.31199	0.991282	NBC
10	760	0.396295	0.958813	0.0119101	0.249763	0.987969	LADTree
11	958	0.487725	0.896426	0.00735896	0.334993	0.992245	NBC
11	958	0.481853	0.944882	0.00817551	0.323383	0.991631	LADTree
12	746	0.457204	0.909146	0.00855123	0.305392	0.99111	NBC
12	746	0.412058	0.95215	0.0110384	0.26292	0.98881	LADTree
13	972	0.570073	0.87341	0.00492434	0.423122	0.994575	NBC
13	972	0.483721	0.944882	0.00811289	0.325068	0.991694	LADTree
14	1478	0.565827	0.830406	0.00456867	0.429108	0.994752	NBC
14	1478	0.547082	0.9255	0.00602894	0.38831	0.993689	LADTree
15	1220	0.589518	0.851605	0.00429064	0.450786	0.995116	NBC
15	1220	0.608199	0.903089	0.00441087	0.458487	0.995208	LADTree
16	880	0.565134	0.893398	0.00524495	0.413281	0.994338	NBC
16	880	0.548798	0.940036	0.00614416	0.387516	0.993634	LADTree
17	1354	0.57712	0.88613	0.0048993	0.427903	0.994652	NBC
17	1354	0.603395	0.947305	0.00493186	0.442683	0.994871	LADTree
18	1268	0.574172	0.887341	0.00497694	0.424392	0.99458	NBC
18	1268	0.599404	0.913992	0.00469641	0.445922	0.994969	LADTree
19	1424	0.615654	0.850394	0.00377216	0.482474	0.995627	NBC
19	1424	0.626005	0.920048	0.0042155	0.474391	0.995473	LADTree
20	1440	0.548165	0.890975	0.00562317	0.395856	0.993951	NBC
20	1440	0.503668	0.95639	0.00761445	0.341849	0.992237	LADTree
21	1090	0.593855	0.907329	0.00474901	0.441367	0.994889	NBC
21	1090	0.476872	0.90854	0.00786492	0.323276	0.991791	LADTree
22	1518	0.624754	0.863719	0.00372707	0.489362	0.995727	NBC
22	1518	0.539416	0.934585	0.00632951	0.379115	0.993427	LADTree
23	1816	0.619886	0.853422	0.00372206	0.486701	0.99569	NBC
23	1816	0.595229	0.921866	0.00486173	0.439503	0.994837	LADTree
24	1736	0.581409	0.892187	0.00486673	0.431206	0.994709	NBC
24	1736	0.584674	0.935796	0.00523243	0.425151	0.994525	LADTree
25	1832	0.613768	0.866747	0.00396001	0.4751	0.995508	NBC
25	1832	0.582127	0.913386	0.00506461	0.427195	0.9946	LADTree
26	2266	0.62897	0.845548	0.00348662	0.500717	0.995892	NBC
26	2266	0.640987	0.912174	0.00386233	0.494094	0.995792	LADTree
27	1962	0.601068	0.88613	0.00439334	0.454772	0.995156	NBC
27	1962	0.567263	0.930951	0.0055881	0.407909	0.994151	LADTree
28	2310	0.643808	0.864325	0.00339394	0.51294	0.996061	NBC
28	2310	0.623563	0.920048	0.00426309	0.471593	0.995425	LADTree
29	2446	0.61697	0.852211	0.00376464	0.483505	0.995642	NBC
29	2446	0.568763	0.923077	0.00547038	0.411003	0.994235	LADTree
30	2132	0.607924	0.892187	0.00431318	0.461033	0.995261	NBC
30	2132	0.570685	0.930345	0.00550044	0.411576	0.994235	LADTree
31	2060	0.617567	0.896426	0.0041629	0.471038	0.995428	NBC
31	2060	0.586055	0.929134	0.00513474	0.428013	0.994595	LADTree
32	2108	0.599431	0.892792	0.00449102	0.451178	0.995086	NBC
32	2108	0.606635	0.930345	0.00470142	0.450044	0.995031	LADTree
33	2058	0.583317	0.883101	0.00473398	0.435484	0.994804	NBC
33	2058	0.552985	0.933979	0.00597133	0.392766	0.993781	LADTree
34	2452	0.640601	0.878256	0.00357178	0.504172	0.995942	NBC
34	2452	0.654364	0.91278	0.00362688	0.509983	0.996029	LADTree
35	2940	0.673095	0.845548	0.00275773	0.559071	0.996618	NBC
35	2940	0.637358	0.900061	0.00382225	0.49336	0.995782	LADTree
36	2452	0.638907	0.878256	0.00360183	0.502078	0.995912	NBC
36	2452	0.677492	0.909752	0.00320859	0.539705	0.996433	LADTree
37	2776	0.633848	0.846154	0.00340646	0.50671	0.995974	NBC
37	2776	0.597583	0.913386	0.00472897	0.444052	0.994934	LADTree
38	2614	0.646837	0.882495	0.00349914	0.510512	0.996031	NBC
38	2614	0.663445	0.914597	0.00348411	0.52051	0.996179	LADTree
39	2986	0.651862	0.853422	0.0031635	0.52732	0.996246	NBC
39	2986	0.648321	0.906118	0.00367698	0.504723	0.995952	LADTree
40	2844	0.615057	0.875833	0.00402013	0.473943	0.995485	NBC
40	2844	0.621859	0.899455	0.00410779	0.4752	0.995495	LADTree
41	2738	0.625971	0.878861	0.00384229	0.486097	0.995675	NBC
41	2738	0.64643	0.915809	0.0037947	0.499504	0.995874	LADTree
42	3052	0.658065	0.86493	0.00315849	0.531052	0.996298	NBC
42	3052	0.684475	0.907935	0.00308085	0.549285	0.996553	LADTree
43	3316	0.646965	0.861902	0.0033188	0.517831	0.996126	NBC
43	3316	0.633094	0.906118	0.003955	0.486504	0.995675	LADTree
44	3332	0.656058	0.874016	0.0032687	0.525109	0.996226	NBC
44	3332	0.582244	0.917626	0.00510469	0.4264	0.994577	LADTree
45	3130	0.665591	0.874621	0.00311591	0.537202	0.996381	NBC
45	3130	0.671715	0.913386	0.00333383	0.531173	0.996323	LADTree
46	3574	0.653209	0.872199	0.00330126	0.522117	0.996186	NBC
46	3574	0.609992	0.91702	0.00450605	0.456988	0.995171	LADTree
47	3390	0.661738	0.867353	0.00311842	0.534927	0.996348	NBC
47	3390	0.659462	0.905512	0.0034766	0.518557	0.996149	LADTree
48	3042	0.65426	0.883707	0.00338142	0.519402	0.996154	NBC
48	3042	0.626866	0.928528	0.00427561	0.473148	0.995448	LADTree
49	3316	0.662844	0.875227	0.00316601	0.533407	0.996333	NBC
49	3316	0.619656	0.926105	0.00439584	0.465591	0.995318	LADTree
50	3638	0.660491	0.863719	0.0031084	0.534683	0.996343	NBC
50	3638	0.679381	0.91702	0.00323614	0.539558	0.996435	LADTree
51	3792	0.665892	0.867353	0.00305079	0.540377	0.996415	NBC
51	3792	0.685219	0.909752	0.00308335	0.549579	0.996558	LADTree
52	3852	0.665736	0.866747	0.00304828	0.540408	0.996415	NBC
52	3852	0.578877	0.92126	0.0052174	0.422031	0.99448	LADTree
53	3564	0.652812	0.875227	0.00333383	0.520533	0.996166	NBC
53	3564	0.611708	0.914597	0.00444844	0.459525	0.995218	LADTree
54	3948	0.669302	0.871593	0.00303075	0.543224	0.996453	NBC
54	3948	0.60434	0.902483	0.00448351	0.454268	0.995133	LADTree
55	4078	0.664158	0.855239	0.00297815	0.542868	0.996438	NBC
55	4078	0.677553	0.892187	0.00306582	0.546162	0.996503	LADTree
56	3922	0.637063	0.87765	0.00362939	0.5	0.995882	NBC
56	3922	0.477534	0.943065	0.00829825	0.319713	0.991501	LADTree
57	3748	0.657182	0.881284	0.00331128	0.523947	0.996213	NBC
57	3748	0.607924	0.933979	0.00470894	0.450614	0.995039	LADTree
58	3864	0.652418	0.878256	0.00336639	0.518969	0.996146	NBC
58	3864	0.623185	0.923077	0.00429816	0.47037	0.995403	LADTree
59	4094	0.669147	0.871593	0.00303326	0.543019	0.99645	NBC
59	4094	0.682801	0.880073	0.00288548	0.557774	0.996633	LADTree
60	4158	0.670444	0.860085	0.00291804	0.549323	0.996518	NBC
60	4158	0.63685	0.901272	0.00384229	0.492389	0.995767	LADTree
61	4250	0.654355	0.86917	0.00325618	0.52468	0.996218	NBC
61	4250	0.635044	0.887947	0.00375713	0.494268	0.995797	LADTree
62	4472	0.657255	0.860085	0.00313094	0.531835	0.996306	NBC
62	4472	0.649565	0.904906	0.00364442	0.506612	0.995979	LADTree
63	4414	0.674654	0.869776	0.00293056	0.551036	0.996545	NBC
63	4414	0.690454	0.902483	0.00294308	0.559099	0.996667	LADTree
64	4558	0.674722	0.862508	0.00287045	0.554086	0.996575	NBC
64	4558	0.66607	0.901878	0.00333383	0.528014	0.996276	LADTree
65	4426	0.681636	0.87341	0.00285041	0.558915	0.99664	NBC
65	4426	0.623576	0.911569	0.00418544	0.473866	0.995468	LADTree
66	4100	0.654891	0.875833	0.00330377	0.522966	0.996198	NBC
66	4100	0.679074	0.906118	0.00315348	0.543013	0.996473	LADTree
67	4580	0.677911	0.876439	0.00293307	0.552712	0.99657	NBC
67	4580	0.593732	0.912174	0.00479911	0.440094	0.994859	LADTree
68	4972	0.680562	0.880073	0.00292054	0.554792	0.996598	NBC
68	4972	0.696393	0.841914	0.00238202	0.593763	0.996977	LADTree
69	4522	0.694034	0.824349	0.00227933	0.599295	0.997007	NBC
69	4522	0.594627	0.911569	0.00477406	0.44122	0.994881	LADTree
70	4820	0.720611	0.827983	0.00194369	0.637891	0.997356	NBC
70	4820	0.715113	0.897032	0.0025298	0.59454	0.997057	LADTree
71	4498	0.713985	0.822532	0.00199128	0.630748	0.997286	NBC
71	4498	0.703192	0.894004	0.00268259	0.579505	0.996892	LADTree
72	5136	0.701489	0.813446	0.00209147	0.616621	0.997149	NBC
72	5136	0.6405	0.899455	0.00375963	0.497321	0.995842	LADTree
73	5384	0.694309	0.816475	0.0022142	0.603943	0.997039	NBC
73	5384	0.737533	0.850999	0.00188858	0.650764	0.997506	LADTree
74	5132	0.722694	0.799515	0.00170824	0.659341	0.997473	NBC
74	5132	0.669659	0.768019	0.00217413	0.593633	0.996879	LADTree
75	5022	0.727781	0.788613	0.00156547	0.675662	0.99757	NBC
75	5022	0.645346	0.751666	0.00238953	0.565376	0.996598	LADTree
76	5522	0.719125	0.816475	0.00187856	0.642517	0.997373	NBC
76	5522	0.603143	0.906723	0.00454863	0.451856	0.995086	LADTree
77	5348	0.706681	0.820109	0.00207143	0.620816	0.997196	NBC
77	5348	0.724508	0.880073	0.00227181	0.615678	0.997244	LADTree
78	5518	0.724701	0.806784	0.00173579	0.657778	0.997476	NBC
78	5518	0.626853	0.909146	0.00410028	0.47833	0.995542	LADTree
79	5914	0.71383	0.812841	0.00192115	0.636321	0.997316	NBC
79	5914	0.705741	0.889764	0.00261246	0.584793	0.996944	LADTree
80	5568	0.728719	0.832223	0.00186855	0.648113	0.997448	NBC
80	5568	0.655007	0.907329	0.00356927	0.512487	0.996064	LADTree
81	5764	0.713757	0.817081	0.00195371	0.633631	0.997301	NBC
81	5764	0.65098	0.854634	0.00318855	0.525708	0.996226	LADTree
82	5482	0.731707	0.817686	0.00172577	0.662089	0.997531	NBC
82	5482	0.707012	0.891581	0.00260745	0.585754	0.996957	LADTree
83	5560	0.715061	0.83828	0.00209397	0.623423	0.997249	NBC
83	5560	0.7096	0.897638	0.00261496	0.586698	0.996974	LADTree
84	6072	0.722945	0.791036	0.00164312	0.665647	0.997503	NBC
84	6072	0.716371	0.832223	0.00203135	0.628833	0.997286	LADTree
85	6138	0.708599	0.808601	0.00195872	0.630609	0.997261	NBC
85	6138	0.719685	0.830406	0.00197375	0.635016	0.997336	LADTree
86	6076	0.722237	0.813446	0.00181595	0.64942	0.997423	NBC
86	6076	0.658125	0.886735	0.00334134	0.523231	0.996206	LADTree
87	6012	0.721763	0.793459	0.00167568	0.66195	0.997481	NBC
87	6012	0.759164	0.84676	0.00158801	0.687992	0.997787	LADTree
88	6176	0.709333	0.805572	0.00192615	0.633635	0.997281	NBC
88	6176	0.656424	0.892792	0.00342149	0.519014	0.996151	LADTree
89	5956	0.725894	0.811629	0.00175583	0.656541	0.997476	NBC
89	5956	0.651724	0.915809	0.00369952	0.505855	0.995969	LADTree
90	6288	0.717426	0.810418	0.00185602	0.643579	0.997371	NBC
90	6288	0.668016	0.899455	0.00328123	0.531306	0.996318	LADTree
91	6332	0.718421	0.826772	0.00196373	0.635179	0.997331	NBC
91	6332	0.742284	0.874016	0.00198877	0.64506	0.997501	LADTree
92	6344	0.722446	0.815869	0.00183097	0.648219	0.997418	NBC
92	6344	0.755872	0.867353	0.00176836	0.669785	0.997693	LADTree
93	6456	0.727871	0.804361	0.00167818	0.664665	0.997523	NBC
93	6456	0.740219	0.859479	0.00191363	0.650023	0.997516	LADTree
94	6532	0.710779	0.806784	0.00191614	0.635193	0.997296	NBC
94	6532	0.662832	0.907329	0.00343402	0.522133	0.996198	LADTree
95	6574	0.711856	0.823743	0.00202885	0.626728	0.997254	NBC
95	6574	0.672087	0.826166	0.00261496	0.566445	0.99668	LADTree
96	6624	0.731573	0.805572	0.00164061	0.670025	0.997565	NBC
96	6624	0.742723	0.865536	0.00192365	0.650432	0.997531	LADTree
97	6590	0.724101	0.817081	0.00181845	0.65012	0.997436	NBC
97	6590	0.711582	0.854028	0.00225929	0.609862	0.997149	LADTree
98	6688	0.717362	0.817081	0.00190612	0.639336	0.997348	NBC
98	6688	0.716334	0.847365	0.00214407	0.620399	0.997236	LADTree
99	6774	0.724847	0.822532	0.00184851	0.647901	0.997428	NBC
99	6774	0.719686	0.887947	0.00239705	0.605035	0.997151	LADTree
100	6832	0.714827	0.800121	0.00181344	0.645966	0.997371	NBC
100	6832	0.728939	0.867353	0.00211902	0.628622	0.997343	LADTree
